# Supplementary material for: Economic evaluation of kinetic energy storage systems as key technology of reliable power grids
Source: PLoS One. 2024 Oct 28;19(10):e0311160. doi: 10.1371/journal.pone.0311160 (PMC11515981; doi:10.1371/journal.pone.0311160)
Supplement: S1 File — (XLS) [file pone.0311160.s001.xls]

## Sheet: VDT (EUR) 1.12022 - 30.6.2023
OTE. Short-Term Markets. Intra-Day Market. 2021-2023. [cited 20 April 2023]. In: OTE [Internet]. Prague: OTE 2023. Available from: https://www.ote-cr.cz/en/short-term-markets/electricity/intra-day-market.
Intra-day Market results - 2022
Day	Hour	Minimum price of hourly contracts (EUR/MWh)	Maximum price of hourly contracts (EUR/MWh)	MAX - MIN (margin)	adj. MAX (MAX * 0,97)	adjusted intra-hour margin
2022-01-01	1	20.03	56.93	36.9	55.2221	35.1921		average intra-hour margin			123.886	EUR/MWh
2022-01-01	2	21.05	72.49	51.44	70.3153	49.2653
2022-01-01	3	24.99	66.86	41.87	64.8542	39.8642		adjusted average intra-hour margin			116.388	EUR/MWh
2022-01-01	4	26.9	55.99	29.09	54.3103	27.4103
2022-01-01	5	23.62	40.21	16.59	39.0037	15.3837
2022-01-01	6	3.51	47.65	44.14	46.2205	42.7105
2022-01-01	7	15.2	45.8	30.6	44.426	29.226
2022-01-01	8	15.2	44.95	29.75	43.6015	28.4015
2022-01-01	9	5	52.6	47.6	51.022	46.022
2022-01-01	10	1	75.29	74.29	73.0313	72.0313
2022-01-01	11	15	84	69	81.48	66.48
2022-01-01	12	15.05	93.89	78.84	91.0733	76.0233
2022-01-01	13	62.5	139	76.5	134.83	72.33
2022-01-01	14	50.01	95.8	45.79	92.926	42.916
2022-01-01	15	15	100	85	97	82
2022-01-01	16	45.01	105	59.99	101.85	56.84
2022-01-01	17	69.37	128.1	58.73	124.257	54.887
2022-01-01	18	80.03	145.84	65.81	141.465	61.4348
2022-01-01	19	60.09	145	84.91	140.65	80.56
2022-01-01	20	81.57	158.57	77	153.813	72.2429
2022-01-01	21	75.31	121	45.69	117.37	42.06
2022-01-01	22	60	105	45	101.85	41.85
2022-01-01	23	62.8	98.3	35.5	95.351	32.551
2022-01-01	24	50.21	92	41.79	89.24	39.03
2022-01-02	1	15	50	35	48.5	33.5
2022-01-02	2	19.3	48.94	29.64	47.4718	28.1718
2022-01-02	3	20.1	39.95	19.85	38.7515	18.6515
2022-01-02	4	-7.11	34.94	42.05	33.8918	41.0018
2022-01-02	5	-15.2	17	32.2	16.49	31.69
2022-01-02	6	-3.48	52.4	55.88	50.828	54.308
2022-01-02	7	-1.08	23.98	25.06	23.2606	24.3406
2022-01-02	8	-0.7	31	31.7	30.07	30.77
2022-01-02	9	6	87.81	81.81	85.1757	79.1757
2022-01-02	10	18.21	80	61.79	77.6	59.39
2022-01-02	11	8	80	72	77.6	69.6
2022-01-02	12	2.04	66	63.96	64.02	61.98
2022-01-02	13	26.03	84.99	58.96	82.4403	56.4103
2022-01-02	14	22.2	95	72.8	92.15	69.95
2022-01-02	15	54.11	85	30.89	82.45	28.34
2022-01-02	16	73.5	111.59	38.09	108.242	34.7423
2022-01-02	17	58.8	103.9	45.1	100.783	41.983
2022-01-02	18	75.12	125	49.88	121.25	46.13
2022-01-02	19	73.09	130.01	56.92	126.11	53.0197
2022-01-02	20	53.36	137.66	84.3	133.53	80.1702
2022-01-02	21	44.99	131.36	86.37	127.419	82.4292
2022-01-02	22	36.02	60	23.98	58.2	22.18
2022-01-02	23	10.01	70	59.99	67.9	57.89
2022-01-02	24	11.22	51.99	40.77	50.4303	39.2103
2022-01-03	1	16.67	39.97	23.3	38.7709	22.1009
2022-01-03	2	5.03	22.9	17.87	22.213	17.183
2022-01-03	3	5	28.89	23.89	28.0233	23.0233
2022-01-03	4	-5	18.1	23.1	17.557	22.557
2022-01-03	5	-9.99	22.78	32.77	22.0966	32.0866
2022-01-03	6	16.78	64.99	48.21	63.0403	46.2603
2022-01-03	7	26.21	115	88.79	111.55	85.34
2022-01-03	8	84.44	149.99	65.55	145.49	61.0503
2022-01-03	9	112.57	200	87.43	194	81.43
2022-01-03	10	120.87	198.69	77.82	192.729	71.8593
2022-01-03	11	108.44	197.7	89.26	191.769	83.329
2022-01-03	12	50	172.9	122.9	167.713	117.713
2022-01-03	13	85	161	76	156.17	71.17
2022-01-03	14	100.71	150	49.29	145.5	44.79
2022-01-03	15	106	159	53	154.23	48.23
2022-01-03	16	49	207.89	158.89	201.653	152.653
2022-01-03	17	122.62	150	27.38	145.5	22.88
2022-01-03	18	132	190	58	184.3	52.3
2022-01-03	19	131.02	189.9	58.88	184.203	53.183
2022-01-03	20	117.6	174.82	57.22	169.575	51.9754
2022-01-03	21	119.8	163.53	43.73	158.624	38.8241
2022-01-03	22	94.3	152.29	57.99	147.721	53.4213
2022-01-03	23	115.81	179	63.19	173.63	57.82
2022-01-03	24	91.21	174.68	83.47	169.44	78.2296
2022-01-04	1	121.02	183.4	62.38	177.898	56.878
2022-01-04	2	90	154.99	64.99	150.34	60.3403
2022-01-04	3	85	120	35	116.4	31.4
2022-01-04	4	84.13	113.9	29.77	110.483	26.353
2022-01-04	5	93.2	112.09	18.89	108.727	15.5273
2022-01-04	6	101.97	126.7	24.73	122.899	20.929
2022-01-04	7	138.3	167.2	28.9	162.184	23.884
2022-01-04	8	166.11	198.98	32.87	193.011	26.9006
2022-01-04	9	176.77	203.02	26.25	196.929	20.1594
2022-01-04	10	120	199.42	79.42	193.437	73.4374
2022-01-04	11	170	200.17	30.17	194.165	24.1649
2022-01-04	12	175.01	211.4	36.39	205.058	30.048
2022-01-04	13	182.56	215	32.44	208.55	25.99
2022-01-04	14	180.96	216.83	35.87	210.325	29.3651
2022-01-04	15	185.7	300	114.3	291	105.3
2022-01-04	16	183.7	216	32.3	209.52	25.82
2022-01-04	17	182.57	269	86.43	260.93	78.36
2022-01-04	18	189	227.39	38.39	220.568	31.5683
2022-01-04	19	175.9	215	39.1	208.55	32.65
2022-01-04	20	170	210	40	203.7	33.7
2022-01-04	21	160.9	194.11	33.21	188.287	27.3867
2022-01-04	22	130	190.04	60.04	184.339	54.3388
2022-01-04	23	141	177.22	36.22	171.903	30.9034
2022-01-04	24	101.6	146.5	44.9	142.105	40.505
2022-01-05	1	81	140.85	59.85	136.624	55.6245
2022-01-05	2	75	121.9	46.9	118.243	43.243
2022-01-05	3	97.1	109.9	12.8	106.603	9.503
2022-01-05	4	88.05	100	11.95	97	8.95
2022-01-05	5	91.16	104.91	13.75	101.763	10.6027
2022-01-05	6	97.96	110	12.04	106.7	8.74
2022-01-05	7	117.01	134.85	17.84	130.804	13.7945
2022-01-05	8	97.92	155	57.08	150.35	52.43
2022-01-05	9	142.65	173.68	31.03	168.47	25.8196
2022-01-05	10	140.01	174.78	34.77	169.537	29.5266
2022-01-05	11	120	165.14	45.14	160.186	40.1858
2022-01-05	12	122.31	163.21	40.9	158.314	36.0037
2022-01-05	13	121.66	180	58.34	174.6	52.94
2022-01-05	14	121.96	160	38.04	155.2	33.24
2022-01-05	15	124.86	165.7	40.84	160.729	35.869
2022-01-05	16	129.01	157	27.99	152.29	23.28
2022-01-05	17	91.02	189.65	98.63	183.96	92.9405
2022-01-05	18	148.4	179.9	31.5	174.503	26.103
2022-01-05	19	137.1	192	54.9	186.24	49.14
2022-01-05	20	134.95	170.9	35.95	165.773	30.823
2022-01-05	21	121.2	180.16	58.96	174.755	53.5552
2022-01-05	22	97	168	71	162.96	65.96
2022-01-05	23	110.68	136	25.32	131.92	21.24
2022-01-05	24	5.01	124.19	119.18	120.464	115.454
2022-01-06	1	90	119.99	29.99	116.39	26.3903
2022-01-06	2	95	150	55	145.5	50.5
2022-01-06	3	101	197	96	191.09	90.09
2022-01-06	4	63.13	197	133.87	191.09	127.96
2022-01-06	5	98	141.9	43.9	137.643	39.643
2022-01-06	6	135.8	186.27	50.47	180.682	44.8819
2022-01-06	7	180.04	213	32.96	206.61	26.57
2022-01-06	8	162	245	83	237.65	75.65
2022-01-06	9	200	250	50	242.5	42.5
2022-01-06	10	195.88	252.88	57	245.294	49.4136
2022-01-06	11	166.43	249.89	83.46	242.393	75.9633
2022-01-06	12	190.72	250	59.28	242.5	51.78
2022-01-06	13	150	250	100	242.5	92.5
2022-01-06	14	10.04	214.9	204.86	208.453	198.413
2022-01-06	15	55.19	214.55	159.36	208.114	152.924
2022-01-06	16	130	241	111	233.77	103.77
2022-01-06	17	192.03	250	57.97	242.5	50.47
2022-01-06	18	219.04	280	60.96	271.6	52.56
2022-01-06	19	195.09	279.89	84.8	271.493	76.4033
2022-01-06	20	173.11	245.41	72.3	238.048	64.9377
2022-01-06	21	204.84	300	95.16	291	86.16
2022-01-06	22	150	212.9	62.9	206.513	56.513
2022-01-06	23	127.08	187.99	60.91	182.35	55.2703
2022-01-06	24	68.02	130.39	62.37	126.478	58.4583
2022-01-07	1	111	134	23	129.98	18.98
2022-01-07	2	75	164.7	89.7	159.759	84.759
2022-01-07	3	103.01	170	66.99	164.9	61.89
2022-01-07	4	103	170	67	164.9	61.9
2022-01-07	5	106.5	134.89	28.39	130.843	24.3433
2022-01-07	6	118	172.7	54.7	167.519	49.519
2022-01-07	7	138.19	199.99	61.8	193.99	55.8003
2022-01-07	8	130	177.34	47.34	172.02	42.0198
2022-01-07	9	120.7	205.19	84.49	199.034	78.3343
2022-01-07	10	89	199.3	110.3	193.321	104.321
2022-01-07	11	85	185.34	100.34	179.78	94.7798
2022-01-07	12	141.52	187	45.48	181.39	39.87
2022-01-07	13	144.01	182.92	38.91	177.432	33.4224
2022-01-07	14	123	184.1	61.1	178.577	55.577
2022-01-07	15	150	197.73	47.73	191.798	41.7981
2022-01-07	16	157	212.32	55.32	205.95	48.9504
2022-01-07	17	180.03	244.06	64.03	236.738	56.7082
2022-01-07	18	242.73	289.99	47.26	281.29	38.5603
2022-01-07	19	250.65	280	29.35	271.6	20.95
2022-01-07	20	215.01	268.12	53.11	260.076	45.0664
2022-01-07	21	205.64	267.99	62.35	259.95	54.3103
2022-01-07	22	75.1	232.18	157.08	225.215	150.115
2022-01-07	23	75.1	225	149.9	218.25	143.15
2022-01-07	24	85.01	159.99	74.98	155.19	70.1803
2022-01-08	1	117	179.99	62.99	174.59	57.5903
2022-01-08	2	105.03	166.66	61.63	161.66	56.6302
2022-01-08	3	140.62	166	25.38	161.02	20.4
2022-01-08	4	144.68	179.97	35.29	174.571	29.8909
2022-01-08	5	139.47	160	20.53	155.2	15.73
2022-01-08	6	149.61	203.84	54.23	197.725	48.1148
2022-01-08	7	156.35	260.31	103.96	252.501	96.1507
2022-01-08	8	177.02	244.98	67.96	237.631	60.6106
2022-01-08	9	200	232.7	32.7	225.719	25.719
2022-01-08	10	211.31	233.97	22.66	226.951	15.6409
2022-01-08	11	102.03	236.99	134.96	229.88	127.85
2022-01-08	12	181.7	231.67	49.97	224.72	43.0199
2022-01-08	13	185.01	213.73	28.72	207.318	22.3081
2022-01-08	14	174.5	200	25.5	194	19.5
2022-01-08	15	153.38	300	146.62	291	137.62
2022-01-08	16	155.44	184.1	28.66	178.577	23.137
2022-01-08	17	175.52	499.99	324.47	484.99	309.47
2022-01-08	18	160	211.99	51.99	205.63	45.6303
2022-01-08	19	174.5	244.98	70.48	237.631	63.1306
2022-01-08	20	145	186	41	180.42	35.42
2022-01-08	21	158	202	44	195.94	37.94
2022-01-08	22	105.76	159.7	53.94	154.909	49.149
2022-01-08	23	109	165.5	56.5	160.535	51.535
2022-01-08	24	65.01	179.28	114.27	173.902	108.892
2022-01-09	1	75	92.04	17.04	89.2788	14.2788
2022-01-09	2	56	94.79	38.79	91.9463	35.9463
2022-01-09	3	76.81	139.99	63.18	135.79	58.9803
2022-01-09	4	57.15	114	56.85	110.58	53.43
2022-01-09	5	49.41	119.99	70.58	116.39	66.9803
2022-01-09	6	53.2	114.99	61.79	111.54	58.3403
2022-01-09	7	69.94	115	45.06	111.55	41.61
2022-01-09	8	89.01	106.34	17.33	103.15	14.1398
2022-01-09	9	100	128.35	28.35	124.499	24.4995
2022-01-09	10	125	159.8	34.8	155.006	30.006
2022-01-09	11	138.98	239.99	101.01	232.79	93.8103
2022-01-09	12	168.43	240	71.57	232.8	64.37
2022-01-09	13	173.65	252.7	79.05	245.119	71.469
2022-01-09	14	189.98	245	55.02	237.65	47.67
2022-01-09	15	192.55	250	57.45	242.5	49.95
2022-01-09	16	194.15	239.79	45.64	232.596	38.4463
2022-01-09	17	205.87	257.22	51.35	249.503	43.6334
2022-01-09	18	234.71	276.48	41.77	268.186	33.4756
2022-01-09	19	235.87	349.99	114.12	339.49	103.62
2022-01-09	20	214.62	349.99	135.37	339.49	124.87
2022-01-09	21	211	399.99	188.99	387.99	176.99
2022-01-09	22	212.12	251.6	39.48	244.052	31.932
2022-01-09	23	150	259	109	251.23	101.23
2022-01-09	24	161.18	221.61	60.43	214.962	53.7817
2022-01-10	1	163	270	107	261.9	98.9
2022-01-10	2	146.42	270	123.58	261.9	115.48
2022-01-10	3	134.99	270	135.01	261.9	126.91
2022-01-10	4	149.09	300	150.91	291	141.91
2022-01-10	5	168.62	270	101.38	261.9	93.28
2022-01-10	6	149	211.42	62.42	205.077	56.0774
2022-01-10	7	239.8	299	59.2	290.03	50.23
2022-01-10	8	278	321.37	43.37	311.729	33.7289
2022-01-10	9	305	340.92	35.92	330.692	25.6924
2022-01-10	10	299.44	343.6	44.16	333.292	33.852
2022-01-10	11	255	335.8	80.8	325.726	70.726
2022-01-10	12	255	334.8	79.8	324.756	69.756
2022-01-10	13	115	319	204	309.43	194.43
2022-01-10	14	186.09	325	138.91	315.25	129.16
2022-01-10	15	300.26	400	99.74	388	87.74
2022-01-10	16	299	330.4	31.4	320.488	21.488
2022-01-10	17	250	338.27	88.27	328.122	78.1219
2022-01-10	18	310.6	352.3	41.7	341.731	31.131
2022-01-10	19	198.85	358.99	160.14	348.22	149.37
2022-01-10	20	235.03	317.06	82.03	307.548	72.5182
2022-01-10	21	250	319.78	69.78	310.187	60.1866
2022-01-10	22	55	255	200	247.35	192.35
2022-01-10	23	212	289	77	280.33	68.33
2022-01-10	24	156.15	210	53.85	203.7	47.55
2022-01-11	1	174	207.7	33.7	201.469	27.469
2022-01-11	2	90.09	258	167.91	250.26	160.17
2022-01-11	3	165.01	254	88.99	246.38	81.37
2022-01-11	4	174.69	254.5	79.81	246.865	72.175
2022-01-11	5	169.53	193.5	23.97	187.695	18.165
2022-01-11	6	165.08	201	35.92	194.97	29.89
2022-01-11	7	217	234.04	17.04	227.019	10.0188
2022-01-11	8	262	288.89	26.89	280.223	18.2233
2022-01-11	9	273.55	303.27	29.72	294.172	20.6219
2022-01-11	10	255.28	324.68	69.4	314.94	59.6596
2022-01-11	11	250.23	278.76	28.53	270.397	20.1672
2022-01-11	12	200	350	150	339.5	139.5
2022-01-11	13	200.01	349.97	149.96	339.471	139.461
2022-01-11	14	131.06	252.27	121.21	244.702	113.642
2022-01-11	15	200.01	258.68	58.67	250.92	50.9096
2022-01-11	16	140	273.5	133.5	265.295	125.295
2022-01-11	17	170.01	290.6	120.59	281.882	111.872
2022-01-11	18	223.51	313.81	90.3	304.396	80.8857
2022-01-11	19	255.01	310.88	55.87	301.554	46.5436
2022-01-11	20	257.56	304.71	47.15	295.569	38.0087
2022-01-11	21	240.03	284.98	44.95	276.431	36.4006
2022-01-11	22	190	244.99	54.99	237.64	47.6403
2022-01-11	23	175.01	236	60.99	228.92	53.91
2022-01-11	24	157.14	207	49.86	200.79	43.65
2022-01-12	1	169.64	194.79	25.15	188.946	19.3063
2022-01-12	2	165.1	185.1	20	179.547	14.447
2022-01-12	3	163.27	185.08	21.81	179.528	16.2576
2022-01-12	4	175.01	202.85	27.84	196.764	21.7545
2022-01-12	5	175.1	201	25.9	194.97	19.87
2022-01-12	6	171	206.95	35.95	200.741	29.7415
2022-01-12	7	215.65	325	109.35	315.25	99.6
2022-01-12	8	200.01	498.96	298.95	483.991	283.981
2022-01-12	9	84.5	349.98	265.48	339.481	254.981
2022-01-12	10	250	293	43	284.21	34.21
2022-01-12	11	235.02	400	164.98	388	152.98
2022-01-12	12	233.3	400	166.7	388	154.7
2022-01-12	13	217.46	349.96	132.5	339.461	122.001
2022-01-12	14	200	267.99	67.99	259.95	59.9503
2022-01-12	15	176	252.6	76.6	245.022	69.022
2022-01-12	16	224.1	285	60.9	276.45	52.35
2022-01-12	17	242.82	324.95	82.13	315.201	72.3815
2022-01-12	18	269.04	303	33.96	293.91	24.87
2022-01-12	19	250	289.9	39.9	281.203	31.203
2022-01-12	20	218.51	279.9	61.39	271.503	52.993
2022-01-12	21	190	258.9	68.9	251.133	61.133
2022-01-12	22	120	201.34	81.34	195.3	75.2998
2022-01-12	23	116	217.29	101.29	210.771	94.7713
2022-01-12	24	91.09	172.17	81.08	167.005	75.9149
2022-01-13	1	140	188.7	48.7	183.039	43.039
2022-01-13	2	159	182	23	176.54	17.54
2022-01-13	3	150.22	178	27.78	172.66	22.44
2022-01-13	4	145	171.38	26.38	166.239	21.2386
2022-01-13	5	150.11	175.43	25.32	170.167	20.0571
2022-01-13	6	168.44	185.29	16.85	179.731	11.2913
2022-01-13	7	196.7	230	33.3	223.1	26.4
2022-01-13	8	216	250	34	242.5	26.5
2022-01-13	9	231.15	265.13	33.98	257.176	26.0261
2022-01-13	10	200	264.47	64.47	256.536	56.5359
2022-01-13	11	65.97	257	191.03	249.29	183.32
2022-01-13	12	150.01	240	89.99	232.8	82.79
2022-01-13	13	175.52	235	59.48	227.95	52.43
2022-01-13	14	142	290	148	281.3	139.3
2022-01-13	15	180	214.96	34.96	208.511	28.5112
2022-01-13	16	180	236.79	56.79	229.686	49.6863
2022-01-13	17	121	234.99	113.99	227.94	106.94
2022-01-13	18	183	245.8	62.8	238.426	55.426
2022-01-13	19	155.01	269	113.99	260.93	105.92
2022-01-13	20	66.05	229.9	163.85	223.003	156.953
2022-01-13	21	182	238	56	230.86	48.86
2022-01-13	22	119.99	199.49	79.5	193.505	73.5153
2022-01-13	23	149.01	215.99	66.98	209.51	60.5003
2022-01-13	24	105	155	50	150.35	45.35
2022-01-14	1	119.5	154.27	34.77	149.642	30.1419
2022-01-14	2	90	150	60	145.5	55.5
2022-01-14	3	105	150	45	145.5	40.5
2022-01-14	4	100.1	150	49.9	145.5	45.4
2022-01-14	5	54.85	150	95.15	145.5	90.65
2022-01-14	6	111.08	199.89	88.81	193.893	82.8133
2022-01-14	7	145.53	199.97	54.44	193.971	48.4409
2022-01-14	8	160	211.9	51.9	205.543	45.543
2022-01-14	9	110.01	243.8	133.79	236.486	126.476
2022-01-14	10	170	229.94	59.94	223.042	53.0418
2022-01-14	11	164.9	210.2	45.3	203.894	38.994
2022-01-14	12	77.01	200.11	123.1	194.107	117.097
2022-01-14	13	121.03	197.39	76.36	191.468	70.4383
2022-01-14	14	150.09	202.11	52.02	196.047	45.9567
2022-01-14	15	101.01	225.19	124.18	218.434	117.424
2022-01-14	16	210.01	231.49	21.48	224.545	14.5353
2022-01-14	17	151.07	244.92	93.85	237.572	86.5024
2022-01-14	18	151.01	268.79	117.78	260.726	109.716
2022-01-14	19	102.01	261	158.99	253.17	151.16
2022-01-14	20	160.02	247.43	87.41	240.007	79.9871
2022-01-14	21	150.01	220	69.99	213.4	63.39
2022-01-14	22	110.53	210.9	100.37	204.573	94.043
2022-01-14	23	57.36	199.99	142.63	193.99	136.63
2022-01-14	24	87.21	191	103.79	185.27	98.06
2022-01-15	1	100.02	167.01	66.99	162	61.9797
2022-01-15	2	100.02	172.7	72.68	167.519	67.499
2022-01-15	3	80.01	194.7	114.69	188.859	108.849
2022-01-15	4	80	182.49	102.49	177.015	97.0153
2022-01-15	5	105.1	187	81.9	181.39	76.29
2022-01-15	6	113	191	78	185.27	72.27
2022-01-15	7	113.03	196	82.97	190.12	77.09
2022-01-15	8	80.03	205	124.97	198.85	118.82
2022-01-15	9	100.03	213	112.97	206.61	106.58
2022-01-15	10	115.03	236.89	121.86	229.783	114.753
2022-01-15	11	100.03	226.89	126.86	220.083	120.053
2022-01-15	12	180	244.86	64.86	237.514	57.5142
2022-01-15	13	125	234	109	226.98	101.98
2022-01-15	14	135.01	226.25	91.24	219.463	84.4525
2022-01-15	15	140.01	224.21	84.2	217.484	77.4737
2022-01-15	16	160.02	230.31	70.29	223.401	63.3807
2022-01-15	17	205.01	236.29	31.28	229.201	24.1913
2022-01-15	18	151.02	265	113.98	257.05	106.03
2022-01-15	19	195	267.15	72.15	259.135	64.1355
2022-01-15	20	196.07	282.59	86.52	274.112	78.0423
2022-01-15	21	148.01	265.1	117.09	257.147	109.137
2022-01-15	22	155.01	235	79.99	227.95	72.94
2022-01-15	23	65.09	208.6	143.51	202.342	137.252
2022-01-15	24	120.01	207.61	87.6	201.382	81.3717
2022-01-16	1	111.03	224.66	113.63	217.92	106.89
2022-01-16	2	102.57	220	117.43	213.4	110.83
2022-01-16	3	70.01	189.99	119.98	184.29	114.28
2022-01-16	4	95	173.81	78.81	168.596	73.5957
2022-01-16	5	100	176	76	170.72	70.72
2022-01-16	6	101.23	161	59.77	156.17	54.94
2022-01-16	7	107	135.48	28.48	131.416	24.4156
2022-01-16	8	115.15	142.39	27.24	138.118	22.9683
2022-01-16	9	128.2	189.87	61.67	184.174	55.9739
2022-01-16	10	100.01	249.48	149.47	241.996	141.986
2022-01-16	11	70	232	162	225.04	155.04
2022-01-16	12	100.01	220.05	120.04	213.448	113.438
2022-01-16	13	130	299.99	169.99	290.99	160.99
2022-01-16	14	124.99	298.99	174	290.02	165.03
2022-01-16	15	109	209.68	100.68	203.39	94.3896
2022-01-16	16	122.84	195.7	72.86	189.829	66.989
2022-01-16	17	118.5	299.99	181.49	290.99	172.49
2022-01-16	18	129.89	260	130.11	252.2	122.31
2022-01-16	19	114.99	273.76	158.77	265.547	150.557
2022-01-16	20	100	250	150	242.5	142.5
2022-01-16	21	95.9	201.09	105.19	195.057	99.1573
2022-01-16	22	102.6	182	79.4	176.54	73.94
2022-01-16	23	96.3	210	113.7	203.7	107.4
2022-01-16	24	63.34	172.63	109.29	167.451	104.111
2022-01-17	1	79.99	129.99	50	126.09	46.1003
2022-01-17	2	70.34	110	39.66	106.7	36.36
2022-01-17	3	85	100	15	97	12
2022-01-17	4	85	105	20	101.85	16.85
2022-01-17	5	85	130	45	126.1	41.1
2022-01-17	6	99	139.29	40.29	135.111	36.1113
2022-01-17	7	119	177.2	58.2	171.884	52.884
2022-01-17	8	160	257.29	97.29	249.571	89.5713
2022-01-17	9	155	275	120	266.75	111.75
2022-01-17	10	171.48	242.89	71.41	235.603	64.1233
2022-01-17	11	159.74	349.99	190.25	339.49	179.75
2022-01-17	12	157.01	255	97.99	247.35	90.34
2022-01-17	13	157	273	116	264.81	107.81
2022-01-17	14	157	270	113	261.9	104.9
2022-01-17	15	156.99	227.39	70.4	220.568	63.5783
2022-01-17	16	200	254.9	54.9	247.253	47.253
2022-01-17	17	208.5	252	43.5	244.44	35.94
2022-01-17	18	195.09	296.7	101.61	287.799	92.709
2022-01-17	19	140.08	271.33	131.25	263.19	123.11
2022-01-17	20	180.09	264.6	84.51	256.662	76.572
2022-01-17	21	180	245.89	65.89	238.513	58.5133
2022-01-17	22	149.99	229.39	79.4	222.508	72.5183
2022-01-17	23	110	221.81	111.81	215.156	105.156
2022-01-17	24	110.01	185	74.99	179.45	69.44
2022-01-18	1	120.01	186.4	66.39	180.808	60.798
2022-01-18	2	119.99	195.87	75.88	189.994	70.0039
2022-01-18	3	150.57	212.1	61.53	205.737	55.167
2022-01-18	4	63.23	195	131.77	189.15	125.92
2022-01-18	5	154.71	192.98	38.27	187.191	32.4806
2022-01-18	6	165.54	206.53	40.99	200.334	34.7941
2022-01-18	7	160	232.65	72.65	225.671	65.6705
2022-01-18	8	219.89	280	60.11	271.6	51.71
2022-01-18	9	250	295.72	45.72	286.848	36.8484
2022-01-18	10	250	288.17	38.17	279.525	29.5249
2022-01-18	11	156.09	280	123.91	271.6	115.51
2022-01-18	12	180.44	261.68	81.24	253.83	73.3896
2022-01-18	13	191.1	248.59	57.49	241.132	50.0323
2022-01-18	14	214.84	253.95	39.11	246.331	31.4915
2022-01-18	15	223.03	250.01	26.98	242.51	19.4797
2022-01-18	16	76.01	272.04	196.03	263.879	187.869
2022-01-18	17	240	264.65	24.65	256.71	16.7105
2022-01-18	18	100.09	291.93	191.84	283.172	183.082
2022-01-18	19	178.8	270.99	92.19	262.86	84.0603
2022-01-18	20	110	264.18	154.18	256.255	146.255
2022-01-18	21	165	239.95	74.95	232.751	67.7515
2022-01-18	22	110.01	220.7	110.69	214.079	104.069
2022-01-18	23	110	198.97	88.97	193.001	83.0009
2022-01-18	24	110	183.18	73.18	177.685	67.6846
2022-01-19	1	170	390	220	378.3	208.3
2022-01-19	2	165	390	225	378.3	213.3
2022-01-19	3	150	198	48	192.06	42.06
2022-01-19	4	110	192	82	186.24	76.24
2022-01-19	5	168.1	186.75	18.65	181.148	13.0475
2022-01-19	6	177.5	190.92	13.42	185.192	7.6924
2022-01-19	7	110.08	234.9	124.82	227.853	117.773
2022-01-19	8	105	266.58	161.58	258.583	153.583
2022-01-19	9	152.04	276.62	124.58	268.321	116.281
2022-01-19	10	101.05	255.88	154.83	248.204	147.154
2022-01-19	11	66.01	232.76	166.75	225.777	159.767
2022-01-19	12	105.01	219	113.99	212.43	107.42
2022-01-19	13	104.03	238.99	134.96	231.82	127.79
2022-01-19	14	59.35	213.73	154.38	207.318	147.968
2022-01-19	15	110.01	175.9	65.89	170.623	60.613
2022-01-19	16	24.51	230.9	206.39	223.973	199.463
2022-01-19	17	100	254.9	154.9	247.253	147.253
2022-01-19	18	100	254.81	154.81	247.166	147.166
2022-01-19	19	145.27	229.79	84.52	222.896	77.6263
2022-01-19	20	156.07	223.83	67.76	217.115	61.0451
2022-01-19	21	100.01	188	87.99	182.36	82.35
2022-01-19	22	98.03	168.01	69.98	162.97	64.9397
2022-01-19	23	60	182.31	122.31	176.841	116.841
2022-01-19	24	88	116	28	112.52	24.52
2022-01-20	1	80	122.99	42.99	119.3	39.3003
2022-01-20	2	63.82	119	55.18	115.43	51.61
2022-01-20	3	95	118	23	114.46	19.46
2022-01-20	4	63.72	165	101.28	160.05	96.33
2022-01-20	5	51.46	149.7	98.24	145.209	93.749
2022-01-20	6	100.22	169.9	69.68	164.803	64.583
2022-01-20	7	65.02	172.5	107.48	167.325	102.305
2022-01-20	8	50.11	229.3	179.19	222.421	172.311
2022-01-20	9	151	214.5	63.5	208.065	57.065
2022-01-20	10	100	168.3	68.3	163.251	63.251
2022-01-20	11	55.01	187.4	132.39	181.778	126.768
2022-01-20	12	65.06	165.59	100.53	160.622	95.5623
2022-01-20	13	125.67	169.01	43.34	163.94	38.2697
2022-01-20	14	51.45	153.9	102.45	149.283	97.833
2022-01-20	15	110.01	167.7	57.69	162.669	52.659
2022-01-20	16	130	219.75	89.75	213.157	83.1575
2022-01-20	17	121	227.74	106.74	220.908	99.9078
2022-01-20	18	81.01	239.89	158.88	232.693	151.683
2022-01-20	19	191	229.68	38.68	222.79	31.7896
2022-01-20	20	170.01	230.01	60	223.11	53.0997
2022-01-20	21	158	212	54	205.64	47.64
2022-01-20	22	142	169.9	27.9	164.803	22.803
2022-01-20	23	128.46	194.6	66.14	188.762	60.302
2022-01-20	24	126.86	200	73.14	194	67.14
2022-01-21	1	111	148.1	37.1	143.657	32.657
2022-01-21	2	110	167.98	57.98	162.941	52.9406
2022-01-21	3	110.92	161.6	50.68	156.752	45.832
2022-01-21	4	113.14	200	86.86	194	80.86
2022-01-21	5	119	151.78	32.78	147.227	28.2266
2022-01-21	6	120.73	162	41.27	157.14	36.41
2022-01-21	7	125	192.88	67.88	187.094	62.0936
2022-01-21	8	170.21	230	59.79	223.1	52.89
2022-01-21	9	197.9	249.9	52	242.403	44.503
2022-01-21	10	164.64	238.4	73.76	231.248	66.608
2022-01-21	11	161.01	269.69	108.68	261.599	100.589
2022-01-21	12	162.85	213.51	50.66	207.105	44.2547
2022-01-21	13	63.77	194.4	130.63	188.568	124.798
2022-01-21	14	140.01	194.99	54.98	189.14	49.1303
2022-01-21	15	160	220	60	213.4	53.4
2022-01-21	16	163.9	300	136.1	291	127.1
2022-01-21	17	171.89	249.99	78.1	242.49	70.6003
2022-01-21	18	193.7	215.9	22.2	209.423	15.723
2022-01-21	19	165	212.99	47.99	206.6	41.6003
2022-01-21	20	145.81	204.99	59.18	198.84	53.0303
2022-01-21	21	139.73	191.43	51.7	185.687	45.9571
2022-01-21	22	131.99	175.45	43.46	170.186	38.1965
2022-01-21	23	112.01	177.76	65.75	172.427	60.4172
2022-01-21	24	120.01	148	27.99	143.56	23.55
2022-01-22	1	100.01	145	44.99	140.65	40.64
2022-01-22	2	90	139.8	49.8	135.606	45.606
2022-01-22	3	111.04	136.1	25.06	132.017	20.977
2022-01-22	4	100.01	139.9	39.89	135.703	35.693
2022-01-22	5	122.02	135.43	13.41	131.367	9.3471
2022-01-22	6	120.79	140	19.21	135.8	15.01
2022-01-22	7	116	129.39	13.39	125.508	9.5083
2022-01-22	8	137.54	165.2	27.66	160.244	22.704
2022-01-22	9	140.11	210.18	70.07	203.875	63.7646
2022-01-22	10	196.06	230	33.94	223.1	27.04
2022-01-22	11	200.02	300	99.98	291	90.98
2022-01-22	12	196.21	225.36	29.15	218.599	22.3892
2022-01-22	13	75.38	226.99	151.61	220.18	144.8
2022-01-22	14	111	209.09	98.09	202.817	91.8173
2022-01-22	15	150	290	140	281.3	131.3
2022-01-22	16	186.71	229.9	43.19	223.003	36.293
2022-01-22	17	196.5	225	28.5	218.25	21.75
2022-01-22	18	197.25	300	102.75	291	93.75
2022-01-22	19	222.38	244.6	22.22	237.262	14.882
2022-01-22	20	210	233.5	23.5	226.495	16.495
2022-01-22	21	191.8	230	38.2	223.1	31.3
2022-01-22	22	185.9	214.69	28.79	208.249	22.3493
2022-01-22	23	172.06	213.06	41	206.668	34.6082
2022-01-22	24	140	200	60	194	54
2022-01-23	1	120.01	197.14	77.13	191.226	71.2158
2022-01-23	2	102	202.5	100.5	196.425	94.425
2022-01-23	3	134.3	200	65.7	194	59.7
2022-01-23	4	156.63	200	43.37	194	37.37
2022-01-23	5	145.88	183.59	37.71	178.082	32.2023
2022-01-23	6	159.01	182.3	23.29	176.831	17.821
2022-01-23	7	157.65	176.52	18.87	171.224	13.5744
2022-01-23	8	120.05	180	59.95	174.6	54.55
2022-01-23	9	125.03	184.57	59.54	179.033	54.0029
2022-01-23	10	145.01	200	54.99	194	48.99
2022-01-23	11	155	195.24	40.24	189.383	34.3828
2022-01-23	12	115	200	85	194	79
2022-01-23	13	111	193.23	82.23	187.433	76.4331
2022-01-23	14	164.92	188.2	23.28	182.554	17.634
2022-01-23	15	170.52	222	51.48	215.34	44.82
2022-01-23	16	180	199.99	19.99	193.99	13.9903
2022-01-23	17	186.95	197.6	10.65	191.672	4.722
2022-01-23	18	115	234.4	119.4	227.368	112.368
2022-01-23	19	135	248.43	113.43	240.977	105.977
2022-01-23	20	219.45	300	80.55	291	71.55
2022-01-23	21	197.02	243.67	46.65	236.36	39.3399
2022-01-23	22	182.1	210.29	28.19	203.981	21.8813
2022-01-23	23	100.01	225.86	125.85	219.084	119.074
2022-01-23	24	149.98	199.13	49.15	193.156	43.1761
2022-01-24	1	165	210.01	45.01	203.71	38.7097
2022-01-24	2	170	200.01	30.01	194.01	24.0097
2022-01-24	3	169	187.21	18.21	181.594	12.5937
2022-01-24	4	166.2	187.65	21.45	182.02	15.8205
2022-01-24	5	135.01	184.14	49.13	178.616	43.6058
2022-01-24	6	99.11	195.21	96.1	189.354	90.2437
2022-01-24	7	95.04	230	134.96	223.1	128.06
2022-01-24	8	231.5	292.9	61.4	284.113	52.613
2022-01-24	9	277.07	319.2	42.13	309.624	32.554
2022-01-24	10	250	310.01	60.01	300.71	50.7097
2022-01-24	11	110.02	276	165.98	267.72	157.7
2022-01-24	12	120.21	289.77	169.56	281.077	160.867
2022-01-24	13	164.76	259.99	95.23	252.19	87.4303
2022-01-24	14	102.07	255.08	153.01	247.428	145.358
2022-01-24	15	166.47	260.95	94.48	253.121	86.6515
2022-01-24	16	237	271	34	262.87	25.87
2022-01-24	17	248.2	288	39.8	279.36	31.16
2022-01-24	18	299	333.41	34.41	323.408	24.4077
2022-01-24	19	290	370.2	80.2	359.094	69.094
2022-01-24	20	280.1	439.99	159.89	426.79	146.69
2022-01-24	21	85.19	290	204.81	281.3	196.11
2022-01-24	22	77.01	300.69	223.68	291.669	214.659
2022-01-24	23	130.21	239.9	109.69	232.703	102.493
2022-01-24	24	111.52	212.89	101.37	206.503	94.9833
2022-01-25	1	102	209.9	107.9	203.603	101.603
2022-01-25	2	136.1	206.12	70.02	199.936	63.8364
2022-01-25	3	140.04	215.9	75.86	209.423	69.383
2022-01-25	4	140.01	206.52	66.51	200.324	60.3144
2022-01-25	5	164	205	41	198.85	34.85
2022-01-25	6	150	222.01	72.01	215.35	65.3497
2022-01-25	7	150	299.9	149.9	290.903	140.903
2022-01-25	8	300.13	610.3	310.17	591.991	291.861
2022-01-25	9	398.01	600	201.99	582	183.99
2022-01-25	10	312.49	529.99	217.5	514.09	201.6
2022-01-25	11	279.67	500	220.33	485	205.33
2022-01-25	12	340	599	259	581.03	241.03
2022-01-25	13	255.52	575	319.48	557.75	302.23
2022-01-25	14	274.51	455.9	181.39	442.223	167.713
2022-01-25	15	305	435	130	421.95	116.95
2022-01-25	16	299	450.02	151.02	436.519	137.519
2022-01-25	17	293.29	600	306.71	582	288.71
2022-01-25	18	369.7	834.98	465.28	809.931	440.231
2022-01-25	19	275.74	800	524.26	776	500.26
2022-01-25	20	384.59	662.5	277.91	642.625	258.035
2022-01-25	21	200	452	252	438.44	238.44
2022-01-25	22	149	364	215	353.08	204.08
2022-01-25	23	100	334.95	234.95	324.901	224.901
2022-01-25	24	150.01	281	130.99	272.57	122.56
2022-01-26	1	160.01	232	71.99	225.04	65.03
2022-01-26	2	110	230	120	223.1	113.1
2022-01-26	3	203	226	23	219.22	16.22
2022-01-26	4	145	230.9	85.9	223.973	78.973
2022-01-26	5	110.03	213.76	103.73	207.347	97.3172
2022-01-26	6	187.79	250	62.21	242.5	54.71
2022-01-26	7	81.01	263.3	182.29	255.401	174.391
2022-01-26	8	284.01	350	65.99	339.5	55.49
2022-01-26	9	276	356	80	345.32	69.32
2022-01-26	10	240	386.7	146.7	375.099	135.099
2022-01-26	11	277	320.1	43.1	310.497	33.497
2022-01-26	12	271.62	350	78.38	339.5	67.88
2022-01-26	13	275	310	35	300.7	25.7
2022-01-26	14	246.9	305.99	59.09	296.81	49.9103
2022-01-26	15	262.24	400	137.76	388	125.76
2022-01-26	16	257.41	300	42.59	291	33.59
2022-01-26	17	280.69	349.99	69.3	339.49	58.8003
2022-01-26	18	275	325.87	50.87	316.094	41.0939
2022-01-26	19	257.46	375.1	117.64	363.847	106.387
2022-01-26	20	222.42	374.89	152.47	363.643	141.223
2022-01-26	21	210	286.35	76.35	277.76	67.7595
2022-01-26	22	150	236.44	86.44	229.347	79.3468
2022-01-26	23	144	225.89	81.89	219.113	75.1133
2022-01-26	24	147.45	228.07	80.62	221.228	73.7779
2022-01-27	1	150	194.05	44.05	188.228	38.2285
2022-01-27	2	145	210	65	203.7	58.7
2022-01-27	3	131.69	193.26	61.57	187.462	55.7722
2022-01-27	4	140.11	200	59.89	194	53.89
2022-01-27	5	146	184.63	38.63	179.091	33.0911
2022-01-27	6	140.03	199	58.97	193.03	53
2022-01-27	7	189.99	262	72.01	254.14	64.15
2022-01-27	8	183.83	309.98	126.15	300.681	116.851
2022-01-27	9	81.05	315	233.95	305.55	224.5
2022-01-27	10	187.57	295.41	107.84	286.548	98.9777
2022-01-27	11	190	279.99	89.99	271.59	81.5903
2022-01-27	12	175	260	85	252.2	77.2
2022-01-27	13	196.32	255	58.68	247.35	51.03
2022-01-27	14	100	244	144	236.68	136.68
2022-01-27	15	175.09	243.88	68.79	236.564	61.4736
2022-01-27	16	210	269.46	59.46	261.376	51.3762
2022-01-27	17	215	267	52	258.99	43.99
2022-01-27	18	168.75	264.8	96.05	256.856	88.106
2022-01-27	19	175.37	258.9	83.53	251.133	75.763
2022-01-27	20	165	237	72	229.89	64.89
2022-01-27	21	85	200.37	115.37	194.359	109.359
2022-01-27	22	92.01	221.51	129.5	214.865	122.855
2022-01-27	23	119.5	215.86	96.36	209.384	89.8842
2022-01-27	24	60	193.95	133.95	188.131	128.131
2022-01-28	1	100.03	220	119.97	213.4	113.37
2022-01-28	2	100.03	178.99	78.96	173.62	73.5903
2022-01-28	3	100.02	179.99	79.97	174.59	74.5703
2022-01-28	4	50.02	139	88.98	134.83	84.81
2022-01-28	5	117.39	150	32.61	145.5	28.11
2022-01-28	6	102.99	170	67.01	164.9	61.91
2022-01-28	7	110.2	157.01	46.81	152.3	42.0997
2022-01-28	8	156.85	299.99	143.14	290.99	134.14
2022-01-28	9	135	254.05	119.05	246.429	111.429
2022-01-28	10	219	253	34	245.41	26.41
2022-01-28	11	131.02	269.99	138.97	261.89	130.87
2022-01-28	12	155	244.12	89.12	236.796	81.7964
2022-01-28	13	125	233.4	108.4	226.398	101.398
2022-01-28	14	120	236.3	116.3	229.211	109.211
2022-01-28	15	155.03	234.91	79.88	227.863	72.8327
2022-01-28	16	80	237.08	157.08	229.968	149.968
2022-01-28	17	96.03	232.04	136.01	225.079	129.049
2022-01-28	18	170.01	309.99	139.98	300.69	130.68
2022-01-28	19	100	268	168	259.96	159.96
2022-01-28	20	125.01	270	144.99	261.9	136.89
2022-01-28	21	159	244.92	85.92	237.572	78.5724
2022-01-28	22	122.3	202.1	79.8	196.037	73.737
2022-01-28	23	102	250	148	242.5	140.5
2022-01-28	24	100	220	120	213.4	113.4
2022-01-29	1	100	159.98	59.98	155.181	55.1806
2022-01-29	2	60.18	147	86.82	142.59	82.41
2022-01-29	3	73.45	105	31.55	101.85	28.4
2022-01-29	4	103	109.78	6.78	106.487	3.4866
2022-01-29	5	104	119.99	15.99	116.39	12.3903
2022-01-29	6	105	131.21	26.21	127.274	22.2737
2022-01-29	7	55.02	188.78	133.76	183.117	128.097
2022-01-29	8	100.01	222.65	122.64	215.97	115.96
2022-01-29	9	106	170.37	64.37	165.259	59.2589
2022-01-29	10	91	212.4	121.4	206.028	115.028
2022-01-29	11	125	224.33	99.33	217.6	92.6001
2022-01-29	12	80	160.93	80.93	156.102	76.1021
2022-01-29	13	95.01	160	64.99	155.2	60.19
2022-01-29	14	88	129.99	41.99	126.09	38.0903
2022-01-29	15	100.52	169.88	69.36	164.784	64.2636
2022-01-29	16	100	132.97	32.97	128.981	28.9809
2022-01-29	17	101.02	150	48.98	145.5	44.48
2022-01-29	18	55.19	124.71	69.52	120.969	65.7787
2022-01-29	19	90	121.51	31.51	117.865	27.8647
2022-01-29	20	90.01	134.97	44.96	130.921	40.9109
2022-01-29	21	90	161.99	71.99	157.13	67.1303
2022-01-29	22	90	158.85	68.85	154.084	64.0845
2022-01-29	23	53	170	117	164.9	111.9
2022-01-29	24	50	170	120	164.9	114.9
2022-01-30	1	50.09	138	87.91	133.86	83.77
2022-01-30	2	41.85	87	45.15	84.39	42.54
2022-01-30	3	45.01	80.01	35	77.6097	32.5997
2022-01-30	4	59.1	71.13	12.03	68.9961	9.8961
2022-01-30	5	40	92.69	52.69	89.9093	49.9093
2022-01-30	6	59.11	99.97	40.86	96.9709	37.8609
2022-01-30	7	40.1	114.68	74.58	111.24	71.1396
2022-01-30	8	82.52	126.09	43.57	122.307	39.7873
2022-01-30	9	90	159.87	69.87	155.074	65.0739
2022-01-30	10	120.01	170	49.99	164.9	44.89
2022-01-30	11	31.01	138	106.99	133.86	102.85
2022-01-30	12	50.59	124.99	74.4	121.24	70.6503
2022-01-30	13	50.01	135	84.99	130.95	80.94
2022-01-30	14	80	174.95	94.95	169.701	89.7015
2022-01-30	15	86.01	140.05	54.04	135.849	49.8385
2022-01-30	16	90	162	72	157.14	67.14
2022-01-30	17	110	167.55	57.55	162.524	52.5235
2022-01-30	18	150	209	59	202.73	52.73
2022-01-30	19	175.9	200.01	24.11	194.01	18.1097
2022-01-30	20	171.12	231.9	60.78	224.943	53.823
2022-01-30	21	170.2	242.8	72.6	235.516	65.316
2022-01-30	22	170	259.99	89.99	252.19	82.1903
2022-01-30	23	101.1	224.5	123.4	217.765	116.665
2022-01-30	24	87.01	171.4	84.39	166.258	79.248
2022-01-31	1	115	170	55	164.9	49.9
2022-01-31	2	105	158.1	53.1	153.357	48.357
2022-01-31	3	100	158.98	58.98	154.211	54.2106
2022-01-31	4	101.47	144.53	43.06	140.194	38.7241
2022-01-31	5	103.96	143.97	40.01	139.651	35.6909
2022-01-31	6	135.9	169.73	33.83	164.638	28.7381
2022-01-31	7	188.3	227.29	38.99	220.471	32.1713
2022-01-31	8	215.5	270	54.5	261.9	46.4
2022-01-31	9	65.01	301.99	236.98	292.93	227.92
2022-01-31	10	240	321.3	81.3	311.661	71.661
2022-01-31	11	248.08	286	37.92	277.42	29.34
2022-01-31	12	150	269	119	260.93	110.93
2022-01-31	13	80	260.9	180.9	253.073	173.073
2022-01-31	14	40	255	215	247.35	207.35
2022-01-31	15	60	246.9	186.9	239.493	179.493
2022-01-31	16	189	277.5	88.5	269.175	80.175
2022-01-31	17	100.01	294.68	194.67	285.84	185.83
2022-01-31	18	205.03	293	87.97	284.21	79.18
2022-01-31	19	150	299.9	149.9	290.903	140.903
2022-01-31	20	200.01	279.4	79.39	271.018	71.008
2022-01-31	21	140.09	265.91	125.82	257.933	117.843
2022-01-31	22	200.11	250.1	49.99	242.597	42.487
2022-01-31	23	198.15	239.5	41.35	232.315	34.165
2022-01-31	24	105.01	350	244.99	339.5	234.49
2022-02-01	1	177.8	189.5	11.7	183.815	6.015
2022-02-01	2	120.01	192.4	72.39	186.628	66.618
2022-02-01	3	105.02	192.53	87.51	186.754	81.7341
2022-02-01	4	120	188.5	68.5	182.845	62.845
2022-02-01	5	165.02	190.42	25.4	184.707	19.6874
2022-02-01	6	100.22	201.49	101.27	195.445	95.2253
2022-02-01	7	171.22	220.6	49.38	213.982	42.762
2022-02-01	8	190	243.92	53.92	236.602	46.6024
2022-02-01	9	111	251	140	243.47	132.47
2022-02-01	10	25.01	255	229.99	247.35	222.34
2022-02-01	11	120.1	250	129.9	242.5	122.4
2022-02-01	12	201	250	49	242.5	41.5
2022-02-01	13	110	230	120	223.1	113.1
2022-02-01	14	75.01	229.8	154.79	222.906	147.896
2022-02-01	15	162.15	229.96	67.81	223.061	60.9112
2022-02-01	16	170	233.9	63.9	226.883	56.883
2022-02-01	17	160.02	249.94	89.92	242.442	82.4218
2022-02-01	18	169.17	272.39	103.22	264.218	95.0483
2022-02-01	19	132.15	268.34	136.19	260.29	128.14
2022-02-01	20	110.01	240.32	130.31	233.11	123.1
2022-02-01	21	127.01	242.93	115.92	235.642	108.632
2022-02-01	22	140	230	90	223.1	83.1
2022-02-01	23	90.04	221.99	131.95	215.33	125.29
2022-02-01	24	120	189.04	69.04	183.369	63.3688
2022-02-02	1	102	151	49	146.47	44.47
2022-02-02	2	50.2	151	100.8	146.47	96.27
2022-02-02	3	105.02	140.01	34.99	135.81	30.7897
2022-02-02	4	65.04	139.87	74.83	135.674	70.6339
2022-02-02	5	110.7	148	37.3	143.56	32.86
2022-02-02	6	77.34	164.8	87.46	159.856	82.516
2022-02-02	7	142	193.96	51.96	188.141	46.1412
2022-02-02	8	150	224.3	74.3	217.571	67.571
2022-02-02	9	117.01	212	94.99	205.64	88.63
2022-02-02	10	144.99	212.39	67.4	206.018	61.0283
2022-02-02	11	120.12	213.3	93.18	206.901	86.781
2022-02-02	12	60.07	175.9	115.83	170.623	110.553
2022-02-02	13	100	165	65	160.05	60.05
2022-02-02	14	55.01	159.53	104.52	154.744	99.7341
2022-02-02	15	100	170.01	70.01	164.91	64.9097
2022-02-02	16	65.01	192.99	127.98	187.2	122.19
2022-02-02	17	85	185.2	100.2	179.644	94.644
2022-02-02	18	180.78	251	70.22	243.47	62.69
2022-02-02	19	101.05	245.87	144.82	238.494	137.444
2022-02-02	20	80.04	248.51	168.47	241.055	161.015
2022-02-02	21	177.51	225.6	48.09	218.832	41.322
2022-02-02	22	130	188.51	58.51	182.855	52.8547
2022-02-02	23	50	182.01	132.01	176.55	126.55
2022-02-02	24	130	168.61	38.61	163.552	33.5517
2022-02-03	1	100	161.58	61.58	156.733	56.7326
2022-02-03	2	128.77	218.5	89.73	211.945	83.175
2022-02-03	3	127.79	235	107.21	227.95	100.16
2022-02-03	4	100.01	177.18	77.17	171.865	71.8546
2022-02-03	5	134.96	166.1	31.14	161.117	26.157
2022-02-03	6	133.93	159.01	25.08	154.24	20.3097
2022-02-03	7	169.61	193.74	24.13	187.928	18.3178
2022-02-03	8	185.53	208.4	22.87	202.148	16.618
2022-02-03	9	86.18	214.57	128.39	208.133	121.953
2022-02-03	10	55.03	215.92	160.89	209.442	154.412
2022-02-03	11	85.09	205.31	120.22	199.151	114.061
2022-02-03	12	110.09	192.62	82.53	186.841	76.7514
2022-02-03	13	130.09	190.04	59.95	184.339	54.2488
2022-02-03	14	116	192.02	76.02	186.259	70.2594
2022-02-03	15	110.1	190	79.9	184.3	74.2
2022-02-03	16	120	217.29	97.29	210.771	90.7713
2022-02-03	17	125.1	204.95	79.85	198.801	73.7015
2022-02-03	18	180.01	220.92	40.91	214.292	34.2824
2022-02-03	19	59.69	225.92	166.23	219.142	159.452
2022-02-03	20	100.01	219.99	119.98	213.39	113.38
2022-02-03	21	120.09	216.59	96.5	210.092	90.0023
2022-02-03	22	145.01	190.01	45	184.31	39.2997
2022-02-03	23	104.01	200	95.99	194	89.99
2022-02-03	24	126.4	154.99	28.59	150.34	23.9403
2022-02-04	1	130	159.99	29.99	155.19	25.1903
2022-02-04	2	105.01	178	72.99	172.66	67.65
2022-02-04	3	124.99	159.9	34.91	155.103	30.113
2022-02-04	4	125	300.01	175.01	291.01	166.01
2022-02-04	5	125	194	69	188.18	63.18
2022-02-04	6	135	199.99	64.99	193.99	58.9903
2022-02-04	7	163.77	257.99	94.22	250.25	86.4803
2022-02-04	8	110.01	227.48	117.47	220.656	110.646
2022-02-04	9	140	230.5	90.5	223.585	83.585
2022-02-04	10	140.25	229.1	88.85	222.227	81.977
2022-02-04	11	192.62	240.04	47.42	232.839	40.2188
2022-02-04	12	160	239.99	79.99	232.79	72.7903
2022-02-04	13	110.09	227.5	117.41	220.675	110.585
2022-02-04	14	128	220.55	92.55	213.934	85.9335
2022-02-04	15	160.04	234.89	74.85	227.843	67.8033
2022-02-04	16	170.02	224.9	54.88	218.153	48.133
2022-02-04	17	170	211.1	41.1	204.767	34.767
2022-02-04	18	190.08	215.3	25.22	208.841	18.761
2022-02-04	19	186.99	209.67	22.68	203.38	16.3899
2022-02-04	20	170.1	229.79	59.69	222.896	52.7963
2022-02-04	21	190.08	267.15	77.07	259.135	69.0555
2022-02-04	22	100.01	207	106.99	200.79	100.78
2022-02-04	23	106.51	137	30.49	132.89	26.38
2022-02-04	24	105	195	90	189.15	84.15
2022-02-05	1	87.52	129.79	42.27	125.896	38.3763
2022-02-05	2	93	130	37	126.1	33.1
2022-02-05	3	71.21	145.7	74.49	141.329	70.119
2022-02-05	4	74.98	101.95	26.97	98.8915	23.9115
2022-02-05	5	98.04	151.99	53.95	147.43	49.3903
2022-02-05	6	100	153	53	148.41	48.41
2022-02-05	7	95.12	131.8	36.68	127.846	32.726
2022-02-05	8	107.97	133	25.03	129.01	21.04
2022-02-05	9	109	135	26	130.95	21.95
2022-02-05	10	70	139.87	69.87	135.674	65.6739
2022-02-05	11	89.19	131.98	42.79	128.021	38.8306
2022-02-05	12	105	130	25	126.1	21.1
2022-02-05	13	63.3	130	66.7	126.1	62.8
2022-02-05	14	105	130	25	126.1	21.1
2022-02-05	15	89.5	149	59.5	144.53	55.03
2022-02-05	16	55	157	102	152.29	97.29
2022-02-05	17	109	161	52	156.17	47.17
2022-02-05	18	100	147	47	142.59	42.59
2022-02-05	19	100	130	30	126.1	26.1
2022-02-05	20	109	118	9	114.46	5.46
2022-02-05	21	100.9	124.99	24.09	121.24	20.3403
2022-02-05	22	95	155	60	150.35	55.35
2022-02-05	23	91	155	64	150.35	59.35
2022-02-05	24	85	127.55	42.55	123.723	38.7235
2022-02-06	1	60	88	28	85.36	25.36
2022-02-06	2	47.32	77.99	30.67	75.6503	28.3303
2022-02-06	3	41.99	74.99	33	72.7403	30.7503
2022-02-06	4	3	65	62	63.05	60.05
2022-02-06	5	25.02	60	34.98	58.2	33.18
2022-02-06	6	17.5	65.5	48	63.535	46.035
2022-02-06	7	40	64.97	24.97	63.0209	23.0209
2022-02-06	8	59.1	99.94	40.84	96.9418	37.8418
2022-02-06	9	76.5	130	53.5	126.1	49.6
2022-02-06	10	85.01	152.7	67.69	148.119	63.109
2022-02-06	11	100	123.9	23.9	120.183	20.183
2022-02-06	12	100	129.9	29.9	126.003	26.003
2022-02-06	13	90	150	60	145.5	55.5
2022-02-06	14	50.66	150	99.34	145.5	94.84
2022-02-06	15	105	155	50	150.35	45.35
2022-02-06	16	101	189	88	183.33	82.33
2022-02-06	17	103.42	260	156.58	252.2	148.78
2022-02-06	18	112	195	83	189.15	77.15
2022-02-06	19	103.23	192.64	89.41	186.861	83.6308
2022-02-06	20	100.13	190	89.87	184.3	84.17
2022-02-06	21	98.51	197.88	99.37	191.944	93.4336
2022-02-06	22	77.03	170	92.97	164.9	87.87
2022-02-06	23	89.9	183.18	93.28	177.685	87.7846
2022-02-06	24	79.89	160	80.11	155.2	75.31
2022-02-07	1	101.21	190	88.79	184.3	83.09
2022-02-07	2	114.53	144	29.47	139.68	25.15
2022-02-07	3	120.73	190	69.27	184.3	63.57
2022-02-07	4	39.5	140	100.5	135.8	96.3
2022-02-07	5	81.45	190	108.55	184.3	102.85
2022-02-07	6	80.01	159.92	79.91	155.122	75.1124
2022-02-07	7	96.02	204.9	108.88	198.753	102.733
2022-02-07	8	90.21	209.28	119.07	203.002	112.792
2022-02-07	9	130.19	213.9	83.71	207.483	77.293
2022-02-07	10	90.11	218	127.89	211.46	121.35
2022-02-07	11	91.01	214.7	123.69	208.259	117.249
2022-02-07	12	133.13	219.17	86.04	212.595	79.4649
2022-02-07	13	152.5	226.3	73.8	219.511	67.011
2022-02-07	14	125.01	216.29	91.28	209.801	84.7913
2022-02-07	15	168.07	215	46.93	208.55	40.48
2022-02-07	16	90.11	214.68	124.57	208.24	118.13
2022-02-07	17	90.2	206.2	116	200.014	109.814
2022-02-07	18	186.52	221.2	34.68	214.564	28.044
2022-02-07	19	105.09	260	154.91	252.2	147.11
2022-02-07	20	110	226.62	116.62	219.821	109.821
2022-02-07	21	135	206.01	71.01	199.83	64.8297
2022-02-07	22	128.49	168.41	39.92	163.358	34.8677
2022-02-07	23	116	164.72	48.72	159.778	43.7784
2022-02-07	24	100	130	30	126.1	26.1
2022-02-08	1	110	163.33	53.33	158.43	48.4301
2022-02-08	2	110.21	149	38.79	144.53	34.32
2022-02-08	3	110	140	30	135.8	25.8
2022-02-08	4	100	138.9	38.9	134.733	34.733
2022-02-08	5	100	144.99	44.99	140.64	40.6403
2022-02-08	6	102.01	144.99	42.98	140.64	38.6303
2022-02-08	7	126.02	165	38.98	160.05	34.03
2022-02-08	8	139.15	274.99	135.84	266.74	127.59
2022-02-08	9	110.75	199.79	89.04	193.796	83.0463
2022-02-08	10	101.02	163.56	62.54	158.653	57.6332
2022-02-08	11	110	165	55	160.05	50.05
2022-02-08	12	100	165.01	65.01	160.06	60.0597
2022-02-08	13	70	174	104	168.78	98.78
2022-02-08	14	100	179.9	79.9	174.503	74.503
2022-02-08	15	124.5	249.96	125.46	242.461	117.961
2022-02-08	16	140	249.97	109.97	242.471	102.471
2022-02-08	17	145	190	45	184.3	39.3
2022-02-08	18	140	215	75	208.55	68.55
2022-02-08	19	135.02	234.61	99.59	227.572	92.5517
2022-02-08	20	100	249.27	149.27	241.792	141.792
2022-02-08	21	110.03	238.78	128.75	231.617	121.587
2022-02-08	22	90.01	163.1	73.09	158.207	68.197
2022-02-08	23	90	149.98	59.98	145.481	55.4806
2022-02-08	24	109.42	136.98	27.56	132.871	23.4506
2022-02-09	1	90	141	51	136.77	46.77
2022-02-09	2	50.1	137.4	87.3	133.278	83.178
2022-02-09	3	90	139.1	49.1	134.927	44.927
2022-02-09	4	60.01	137.1	77.09	132.987	72.977
2022-02-09	5	77.99	140	62.01	135.8	57.81
2022-02-09	6	90	132.1	42.1	128.137	38.137
2022-02-09	7	70.09	172	101.91	166.84	96.75
2022-02-09	8	177.77	199	21.23	193.03	15.26
2022-02-09	9	180.61	209.8	29.19	203.506	22.896
2022-02-09	10	164.84	200.2	35.36	194.194	29.354
2022-02-09	11	139.01	190.01	51	184.31	45.2997
2022-02-09	12	150	221.98	71.98	215.321	65.3206
2022-02-09	13	140	190.02	50.02	184.319	44.3194
2022-02-09	14	83.54	180	96.46	174.6	91.06
2022-02-09	15	139.2	200	60.8	194	54.8
2022-02-09	16	171.14	205	33.86	198.85	27.71
2022-02-09	17	132.01	191	58.99	185.27	53.26
2022-02-09	18	150.01	234.3	84.29	227.271	77.261
2022-02-09	19	182.04	257.6	75.56	249.872	67.832
2022-02-09	20	110.01	259.3	149.29	251.521	141.511
2022-02-09	21	231.72	295.01	63.29	286.16	54.4397
2022-02-09	22	183	268.99	85.99	260.92	77.9203
2022-02-09	23	182	250	68	242.5	60.5
2022-02-09	24	131.01	192.5	61.49	186.725	55.715
2022-02-10	1	174	190	16	184.3	10.3
2022-02-10	2	110.01	184.9	74.89	179.353	69.343
2022-02-10	3	156.88	189	32.12	183.33	26.45
2022-02-10	4	159.5	188	28.5	182.36	22.86
2022-02-10	5	152.5	173	20.5	167.81	15.31
2022-02-10	6	129.99	172.84	42.85	167.655	37.6648
2022-02-10	7	190	260	70	252.2	62.2
2022-02-10	8	212.21	399.96	187.75	387.961	175.751
2022-02-10	9	130.11	243.62	113.51	236.311	106.201
2022-02-10	10	95	225.3	130.3	218.541	123.541
2022-02-10	11	95	212.5	117.5	206.125	111.125
2022-02-10	12	95.3	189.93	94.63	184.232	88.9321
2022-02-10	13	100.2	171.58	71.38	166.433	66.2326
2022-02-10	14	100.01	167.99	67.98	162.95	62.9403
2022-02-10	15	135	178.46	43.46	173.106	38.1062
2022-02-10	16	162.1	184.55	22.45	179.013	16.9135
2022-02-10	17	175.01	300	124.99	291	115.99
2022-02-10	18	100	238.62	138.62	231.461	131.461
2022-02-10	19	120.01	240	119.99	232.8	112.79
2022-02-10	20	160.01	240.52	80.51	233.304	73.2944
2022-02-10	21	135.09	225	89.91	218.25	83.16
2022-02-10	22	166.05	219	52.95	212.43	46.38
2022-02-10	23	111.01	211.79	100.78	205.436	94.4263
2022-02-10	24	110.02	192.2	82.18	186.434	76.414
2022-02-11	1	110	156.85	46.85	152.144	42.1445
2022-02-11	2	110	174.99	64.99	169.74	59.7403
2022-02-11	3	135	164	29	159.08	24.08
2022-02-11	4	111	155	44	150.35	39.35
2022-02-11	5	111	159.25	48.25	154.472	43.4725
2022-02-11	6	134.7	166	31.3	161.02	26.32
2022-02-11	7	160	195.01	35.01	189.16	29.1597
2022-02-11	8	170.5	210.02	39.52	203.719	33.2194
2022-02-11	9	130.1	210.01	79.91	203.71	73.6097
2022-02-11	10	156.88	199.74	42.86	193.748	36.8678
2022-02-11	11	140.01	190.39	50.38	184.678	44.6683
2022-02-11	12	105.01	197	91.99	191.09	86.08
2022-02-11	13	100	198	98	192.06	92.06
2022-02-11	14	110.1	185	74.9	179.45	69.35
2022-02-11	15	100.1	197	96.9	191.09	90.99
2022-02-11	16	140.01	192.92	52.91	187.132	47.1224
2022-02-11	17	134.98	215	80.02	208.55	73.57
2022-02-11	18	162.66	217.6	54.94	211.072	48.412
2022-02-11	19	100.02	225.71	125.69	218.939	118.919
2022-02-11	20	121	218.53	97.53	211.974	90.9741
2022-02-11	21	170	198.66	28.66	192.7	22.7002
2022-02-11	22	140.01	190.48	50.47	184.766	44.7556
2022-02-11	23	111	185	74	179.45	68.45
2022-02-11	24	118.63	167.6	48.97	162.572	43.942
2022-02-12	1	109.75	198.58	88.83	192.623	82.8726
2022-02-12	2	147.57	191.21	43.64	185.474	37.9037
2022-02-12	3	145.09	171	25.91	165.87	20.78
2022-02-12	4	115	169.92	54.92	164.822	49.8224
2022-02-12	5	120.01	166	45.99	161.02	41.01
2022-02-12	6	138	162.45	24.45	157.576	19.5765
2022-02-12	7	135.27	168.14	32.87	163.096	27.8258
2022-02-12	8	137.19	172.13	34.94	166.966	29.7761
2022-02-12	9	80.01	165.01	85	160.06	80.0497
2022-02-12	10	70	150.7	80.7	146.179	76.179
2022-02-12	11	66.02	125	58.98	121.25	55.23
2022-02-12	12	20.01	121.27	101.26	117.632	97.6219
2022-02-12	13	65.03	111	45.97	107.67	42.64
2022-02-12	14	76.03	105.45	29.42	102.287	26.2565
2022-02-12	15	5.92	109.98	104.06	106.681	100.761
2022-02-12	16	50.02	123.21	73.19	119.514	69.4937
2022-02-12	17	75.01	159.45	84.44	154.666	79.6565
2022-02-12	18	162	191.5	29.5	185.755	23.755
2022-02-12	19	156.71	210.4	53.69	204.088	47.378
2022-02-12	20	55.01	180.4	125.39	174.988	119.978
2022-02-12	21	70.03	150	79.97	145.5	75.47
2022-02-12	22	48.97	121.82	72.85	118.165	69.1954
2022-02-12	23	96.71	123.31	26.6	119.611	22.9007
2022-02-12	24	64.5	168	103.5	162.96	98.46
2022-02-13	1	88	168	80	162.96	74.96
2022-02-13	2	98.2	120.8	22.6	117.176	18.976
2022-02-13	3	57.5	123.14	65.64	119.446	61.9458
2022-02-13	4	58.11	136.85	78.74	132.744	74.6345
2022-02-13	5	59.75	129	69.25	125.13	65.38
2022-02-13	6	48.85	155	106.15	150.35	101.5
2022-02-13	7	100	129.99	29.99	126.09	26.0903
2022-02-13	8	60	107	47	103.79	43.79
2022-02-13	9	56.5	98.01	41.51	95.0697	38.5697
2022-02-13	10	41.91	87	45.09	84.39	42.48
2022-02-13	11	11	83.99	72.99	81.4703	70.4703
2022-02-13	12	40.01	76	35.99	73.72	33.71
2022-02-13	13	15	61.9	46.9	60.043	45.043
2022-02-13	14	1	80.5	79.5	78.085	77.085
2022-02-13	15	10	87.5	77.5	84.875	74.875
2022-02-13	16	50	133.58	83.58	129.573	79.5726
2022-02-13	17	91.48	124.59	33.11	120.852	29.3723
2022-02-13	18	136	163.76	27.76	158.847	22.8472
2022-02-13	19	130	151.88	21.88	147.324	17.3236
2022-02-13	20	117.55	163.3	45.75	158.401	40.851
2022-02-13	21	50	145.8	95.8	141.426	91.426
2022-02-13	22	90	130	40	126.1	36.1
2022-02-13	23	95	131.1	36.1	127.167	32.167
2022-02-13	24	78	119.69	41.69	116.099	38.0993
2022-02-14	1	107.17	156.89	49.72	152.183	45.0133
2022-02-14	2	106.5	151	44.5	146.47	39.97
2022-02-14	3	118.03	160.16	42.13	155.355	37.3252
2022-02-14	4	96.13	144.19	48.06	139.864	43.7343
2022-02-14	5	100.06	150	49.94	145.5	45.44
2022-02-14	6	112.99	184.9	71.91	179.353	66.363
2022-02-14	7	185	260	75	252.2	67.2
2022-02-14	8	117.57	300	182.43	291	173.43
2022-02-14	9	140.93	250	109.07	242.5	101.57
2022-02-14	10	70	235	165	227.95	157.95
2022-02-14	11	110.01	211.5	101.49	205.155	95.145
2022-02-14	12	168	215	47	208.55	40.55
2022-02-14	13	120.02	167.64	47.62	162.611	42.5908
2022-02-14	14	100.01	185.98	85.97	180.401	80.3906
2022-02-14	15	168	194.66	26.66	188.82	20.8202
2022-02-14	16	150.02	196.1	46.08	190.217	40.197
2022-02-14	17	176.04	255	78.96	247.35	71.31
2022-02-14	18	181.39	248	66.61	240.56	59.17
2022-02-14	19	173.01	240	66.99	232.8	59.79
2022-02-14	20	162.3	221.81	59.51	215.156	52.8557
2022-02-14	21	172.6	197.88	25.28	191.944	19.3436
2022-02-14	22	129	180	51	174.6	45.6
2022-02-14	23	91.06	172.8	81.74	167.616	76.556
2022-02-14	24	109.01	148	38.99	143.56	34.55
2022-02-15	1	95.01	130	34.99	126.1	31.09
2022-02-15	2	95.01	148	52.99	143.56	48.55
2022-02-15	3	71.31	147	75.69	142.59	71.28
2022-02-15	4	72.07	350	277.93	339.5	267.43
2022-02-15	5	95.01	166.5	71.49	161.505	66.495
2022-02-15	6	156	181.39	25.39	175.948	19.9483
2022-02-15	7	194.64	249.3	54.66	241.821	47.181
2022-02-15	8	225	295.7	70.7	286.829	61.829
2022-02-15	9	140	290.3	150.3	281.591	141.591
2022-02-15	10	120.07	294	173.93	285.18	165.11
2022-02-15	11	210.44	259.3	48.86	251.521	41.081
2022-02-15	12	111	224.99	113.99	218.24	107.24
2022-02-15	13	82.11	217.98	135.87	211.441	129.331
2022-02-15	14	110	230.9	120.9	223.973	113.973
2022-02-15	15	125.06	212.42	87.36	206.047	80.9874
2022-02-15	16	185.01	217.09	32.08	210.577	25.5673
2022-02-15	17	196	228.18	32.18	221.335	25.3346
2022-02-15	18	194	249.94	55.94	242.442	48.4418
2022-02-15	19	168.1	236.7	68.6	229.599	61.499
2022-02-15	20	138	217.79	79.79	211.256	73.2563
2022-02-15	21	179.1	201	21.9	194.97	15.87
2022-02-15	22	116.33	148	31.67	143.56	27.23
2022-02-15	23	107.97	148	40.03	143.56	35.59
2022-02-15	24	110.01	152	41.99	147.44	37.43
2022-02-16	1	130	244	114	236.68	106.68
2022-02-16	2	120	175.99	55.99	170.71	50.7103
2022-02-16	3	109.25	220	110.75	213.4	104.15
2022-02-16	4	100	135	35	130.95	30.95
2022-02-16	5	107	147.7	40.7	143.269	36.269
2022-02-16	6	95	175	80	169.75	74.75
2022-02-16	7	127.49	203.89	76.4	197.773	70.2833
2022-02-16	8	125.25	208	82.75	201.76	76.51
2022-02-16	9	100.09	205	104.91	198.85	98.76
2022-02-16	10	41.87	160	118.13	155.2	113.33
2022-02-16	11	90	135	45	130.95	40.95
2022-02-16	12	88	170	82	164.9	76.9
2022-02-16	13	93	172.48	79.48	167.306	74.3056
2022-02-16	14	97.07	168.39	71.32	163.338	66.2683
2022-02-16	15	103.7	150	46.3	145.5	41.8
2022-02-16	16	109	194.63	85.63	188.791	79.7911
2022-02-16	17	88	1050	962	1018.5	930.5
2022-02-16	18	120	193	73	187.21	67.21
2022-02-16	19	110.1	220	109.9	213.4	103.3
2022-02-16	20	116.41	210	93.59	203.7	87.29
2022-02-16	21	102.99	170	67.01	164.9	61.91
2022-02-16	22	88.71	139.99	51.28	135.79	47.0803
2022-02-16	23	87.86	200	112.14	194	106.14
2022-02-16	24	80	169.2	89.2	164.124	84.124
2022-02-17	1	38.19	68.01	29.82	65.9697	27.7797
2022-02-17	2	5	54.98	49.98	53.3306	48.3306
2022-02-17	3	5.13	50.01	44.88	48.5097	43.3797
2022-02-17	4	10.09	50.01	39.92	48.5097	38.4197
2022-02-17	5	20	52.52	32.52	50.9444	30.9444
2022-02-17	6	95.99	162.99	67	158.1	62.1103
2022-02-17	7	130.02	194.95	64.93	189.101	59.0815
2022-02-17	8	126.03	200	73.97	194	67.97
2022-02-17	9	102.21	187.05	84.84	181.439	79.2285
2022-02-17	10	99.01	201.3	102.29	195.261	96.251
2022-02-17	11	101.01	155	53.99	150.35	49.34
2022-02-17	12	97.11	130	32.89	126.1	28.99
2022-02-17	13	95.92	125	29.08	121.25	25.33
2022-02-17	14	101.02	170	68.98	164.9	63.88
2022-02-17	15	100.97	155	54.03	150.35	49.38
2022-02-17	16	115.23	154.99	39.76	150.34	35.1103
2022-02-17	17	92	141.86	49.86	137.604	45.6042
2022-02-17	18	88.03	176.97	88.94	171.661	83.6309
2022-02-17	19	123.7	149.9	26.2	145.403	21.703
2022-02-17	20	120	140.18	20.18	135.975	15.9746
2022-02-17	21	102.67	119.99	17.32	116.39	13.7203
2022-02-17	22	77.11	165	87.89	160.05	82.94
2022-02-17	23	85.01	200	114.99	194	108.99
2022-02-17	24	73	125.99	52.99	122.21	49.2103
2022-02-18	1	35.01	108	72.99	104.76	69.75
2022-02-18	2	60	153.69	93.69	149.079	89.0793
2022-02-18	3	55.03	199.9	144.87	193.903	138.873
2022-02-18	4	84	142.88	58.88	138.594	54.5936
2022-02-18	5	90	130.3	40.3	126.391	36.391
2022-02-18	6	108.51	157.5	48.99	152.775	44.265
2022-02-18	7	124.4	229.97	105.57	223.071	98.6709
2022-02-18	8	166.96	399.99	233.03	387.99	221.03
2022-02-18	9	170.83	255	84.17	247.35	76.52
2022-02-18	10	160	199.5	39.5	193.515	33.515
2022-02-18	11	68.18	189.79	121.61	184.096	115.916
2022-02-18	12	122	153	31	148.41	26.41
2022-02-18	13	101	218.54	117.54	211.984	110.984
2022-02-18	14	104.1	145	40.9	140.65	36.55
2022-02-18	15	99	145	46	140.65	41.65
2022-02-18	16	101.81	160	58.19	155.2	53.39
2022-02-18	17	107.45	148.99	41.54	144.52	37.0703
2022-02-18	18	109.41	145	35.59	140.65	31.24
2022-02-18	19	121	159.99	38.99	155.19	34.1903
2022-02-18	20	96.02	210	113.98	203.7	107.68
2022-02-18	21	113.03	230	116.97	223.1	110.07
2022-02-18	22	103	150.1	47.1	145.597	42.597
2022-02-18	23	71	156.08	85.08	151.398	80.3976
2022-02-18	24	70	137	67	132.89	62.89
2022-02-19	1	50.03	119.99	69.96	116.39	66.3603
2022-02-19	2	50	110	60	106.7	56.7
2022-02-19	3	30	124.99	94.99	121.24	91.2403
2022-02-19	4	30	100	70	97	67
2022-02-19	5	11.13	114.54	103.41	111.104	99.9738
2022-02-19	6	18.78	124.96	106.18	121.211	102.431
2022-02-19	7	19	110	91	106.7	87.7
2022-02-19	8	77.89	89	11.11	86.33	8.44
2022-02-19	9	90.03	112	21.97	108.64	18.61
2022-02-19	10	25	102	77	98.94	73.94
2022-02-19	11	62.2	112.99	50.79	109.6	47.4003
2022-02-19	12	70.24	109.9	39.66	106.603	36.363
2022-02-19	13	30.41	120.9	90.49	117.273	86.863
2022-02-19	14	5	101.03	96.03	97.9991	92.9991
2022-02-19	15	21.03	95.81	74.78	92.9357	71.9057
2022-02-19	16	53.35	113.07	59.72	109.678	56.3279
2022-02-19	17	75.65	126.63	50.98	122.831	47.1811
2022-02-19	18	90	154.4	64.4	149.768	59.768
2022-02-19	19	90.19	160	69.81	155.2	65.01
2022-02-19	20	110.82	162.84	52.02	157.955	47.1348
2022-02-19	21	73.09	137	63.91	132.89	59.8
2022-02-19	22	45.1	111	65.9	107.67	62.57
2022-02-19	23	85	111.1	26.1	107.767	22.767
2022-02-19	24	80	105	25	101.85	21.85
2022-02-20	1	102	128.99	26.99	125.12	23.1203
2022-02-20	2	99.9	119.97	20.07	116.371	16.4709
2022-02-20	3	32.79	108.99	76.2	105.72	72.9303
2022-02-20	4	92.92	120	27.08	116.4	23.48
2022-02-20	5	25.66	100	74.34	97	71.34
2022-02-20	6	80.03	108.9	28.87	105.633	25.603
2022-02-20	7	75.96	120	44.04	116.4	40.44
2022-02-20	8	76.1	104.53	28.43	101.394	25.2941
2022-02-20	9	78.51	100	21.49	97	18.49
2022-02-20	10	90.05	108	17.95	104.76	14.71
2022-02-20	11	38.58	103.5	64.92	100.395	61.815
2022-02-20	12	55.01	95.59	40.58	92.7223	37.7123
2022-02-20	13	10	80.19	70.19	77.7843	67.7843
2022-02-20	14	13.01	72.57	59.56	70.3929	57.3829
2022-02-20	15	40.1	112.5	72.4	109.125	69.025
2022-02-20	16	65.19	100	34.81	97	31.81
2022-02-20	17	45.09	151.16	106.07	146.625	101.535
2022-02-20	18	62.06	111.9	49.84	108.543	46.483
2022-02-20	19	70	177.23	107.23	171.913	101.913
2022-02-20	20	87	190.25	103.25	184.542	97.5425
2022-02-20	21	38.57	119.5	80.93	115.915	77.345
2022-02-20	22	25.02	99	73.98	96.03	71.01
2022-02-20	23	10	86.99	76.99	84.3803	74.3803
2022-02-20	24	11	61.47	50.47	59.6259	48.6259
2022-02-21	1	1.01	54.5	53.49	52.865	51.855
2022-02-21	2	35.01	58.73	23.72	56.9681	21.9581
2022-02-21	3	25.88	68	42.12	65.96	40.08
2022-02-21	4	19.04	54.3	35.26	52.671	33.631
2022-02-21	5	39.8	170	130.2	164.9	125.1
2022-02-21	6	50.01	105.7	55.69	102.529	52.519
2022-02-21	7	113.02	158.3	45.28	153.551	40.531
2022-02-21	8	119.27	165	45.73	160.05	40.78
2022-02-21	9	125.49	167	41.51	161.99	36.5
2022-02-21	10	121	152	31	147.44	26.44
2022-02-21	11	110	170	60	164.9	54.9
2022-02-21	12	110	169	59	163.93	53.93
2022-02-21	13	90	190	100	184.3	94.3
2022-02-21	14	95.02	169	73.98	163.93	68.91
2022-02-21	15	85	154.99	69.99	150.34	65.3403
2022-02-21	16	85	135	50	130.95	45.95
2022-02-21	17	90.06	162.61	72.55	157.732	67.6717
2022-02-21	18	90	154.89	64.89	150.243	60.2433
2022-02-21	19	110	173.4	63.4	168.198	58.198
2022-02-21	20	100	174.79	74.79	169.546	69.5463
2022-02-21	21	110	150	40	145.5	35.5
2022-02-21	22	99.38	129.5	30.12	125.615	26.235
2022-02-21	23	85.01	138	52.99	133.86	48.85
2022-02-21	24	81.35	120.76	39.41	117.137	35.7872
2022-02-22	1	99	119.99	20.99	116.39	17.3903
2022-02-22	2	95	140	45	135.8	40.8
2022-02-22	3	95	144.3	49.3	139.971	44.971
2022-02-22	4	86.01	132.63	46.62	128.651	42.6411
2022-02-22	5	84.21	123.3	39.09	119.601	35.391
2022-02-22	6	92.49	102	9.51	98.94	6.45
2022-02-22	7	123.45	164.98	41.53	160.031	36.5806
2022-02-22	8	176.1	255	78.9	247.35	71.25
2022-02-22	9	190.02	219.99	29.97	213.39	23.3703
2022-02-22	10	150.03	490.7	340.67	475.979	325.949
2022-02-22	11	144.08	179.99	35.91	174.59	30.5103
2022-02-22	12	122	230	108	223.1	101.1
2022-02-22	13	111	150	39	145.5	34.5
2022-02-22	14	54.58	127.66	73.08	123.83	69.2502
2022-02-22	15	101.01	145.14	44.13	140.786	39.7758
2022-02-22	16	111.31	138.89	27.58	134.723	23.4133
2022-02-22	17	120	142.59	22.59	138.312	18.3123
2022-02-22	18	135	158.9	23.9	154.133	19.133
2022-02-22	19	100.01	162.62	62.61	157.741	57.7314
2022-02-22	20	115.72	150	34.28	145.5	29.78
2022-02-22	21	106.01	252.93	146.92	245.342	139.332
2022-02-22	22	100	135	35	130.95	30.95
2022-02-22	23	108.32	117.7	9.38	114.169	5.849
2022-02-22	24	80.01	130.55	50.54	126.634	46.6235
2022-02-23	1	62	174.3	112.3	169.071	107.071
2022-02-23	2	90.01	104.7	14.69	101.559	11.549
2022-02-23	3	85.42	113.33	27.91	109.93	24.5101
2022-02-23	4	55.01	102.7	47.69	99.619	44.609
2022-02-23	5	97.35	115.41	18.06	111.948	14.5977
2022-02-23	6	70.02	154.3	84.28	149.671	79.651
2022-02-23	7	100	194.3	94.3	188.471	88.471
2022-02-23	8	120.04	392.72	272.68	380.938	260.898
2022-02-23	9	64.01	384.7	320.69	373.159	309.149
2022-02-23	10	88	164.61	76.61	159.672	71.6717
2022-02-23	11	80.01	139.89	59.88	135.693	55.6833
2022-02-23	12	93.12	140	46.88	135.8	42.68
2022-02-23	13	98	121	23	117.37	19.37
2022-02-23	14	20.1	119.99	99.89	116.39	96.2903
2022-02-23	15	34.21	114.94	80.73	111.492	77.2818
2022-02-23	16	50.09	124.79	74.7	121.046	70.9563
2022-02-23	17	65	166.21	101.21	161.224	96.2237
2022-02-23	18	84.09	210	125.91	203.7	119.61
2022-02-23	19	162.82	230	67.18	223.1	60.28
2022-02-23	20	208.18	244.99	36.81	237.64	29.4603
2022-02-23	21	147.62	217.98	70.36	211.441	63.8206
2022-02-23	22	130	185	55	179.45	49.45
2022-02-23	23	134	174	40	168.78	34.78
2022-02-23	24	107.51	159	51.49	154.23	46.72
2022-02-24	1	126	168.68	42.68	163.62	37.6196
2022-02-24	2	120	158.3	38.3	153.551	33.551
2022-02-24	3	126	143	17	138.71	12.71
2022-02-24	4	126	147.2	21.2	142.784	16.784
2022-02-24	5	126	152.61	26.61	148.032	22.0317
2022-02-24	6	130	180.5	50.5	175.085	45.085
2022-02-24	7	158.8	202.8	44	196.716	37.916
2022-02-24	8	160	244.99	84.99	237.64	77.6403
2022-02-24	9	100.03	190	89.97	184.3	84.27
2022-02-24	10	95.01	181.76	86.75	176.307	81.2972
2022-02-24	11	95.51	151.4	55.89	146.858	51.348
2022-02-24	12	55.09	142	86.91	137.74	82.65
2022-02-24	13	55.09	118.94	63.85	115.372	60.2818
2022-02-24	14	30.37	107	76.63	103.79	73.42
2022-02-24	15	88.62	117	28.38	113.49	24.87
2022-02-24	16	91.15	120	28.85	116.4	25.25
2022-02-24	17	94.51	130.01	35.5	126.11	31.5997
2022-02-24	18	90	133.83	43.83	129.815	39.8151
2022-02-24	19	111	161	50	156.17	45.17
2022-02-24	20	106.01	147.8	41.79	143.366	37.356
2022-02-24	21	90	139.78	49.78	135.587	45.5866
2022-02-24	22	84.03	129.99	45.96	126.09	42.0603
2022-02-24	23	89.86	132	42.14	128.04	38.18
2022-02-24	24	60	110.03	50.03	106.729	46.7291
2022-02-25	1	103.71	120.1	16.39	116.497	12.787
2022-02-25	2	103.9	130	26.1	126.1	22.2
2022-02-25	3	105	120	15	116.4	11.4
2022-02-25	4	90.1	118	27.9	114.46	24.36
2022-02-25	5	100	119.12	19.12	115.546	15.5464
2022-02-25	6	104.8	120	15.2	116.4	11.6
2022-02-25	7	124.9	197.7	72.8	191.769	66.869
2022-02-25	8	40.12	198.7	158.58	192.739	152.619
2022-02-25	9	125.1	199.99	74.89	193.99	68.8903
2022-02-25	10	105	200	95	194	89
2022-02-25	11	98	179	81	173.63	75.63
2022-02-25	12	75.09	148	72.91	143.56	68.47
2022-02-25	13	96.52	149.9	53.38	145.403	48.883
2022-02-25	14	91.16	130	38.84	126.1	34.94
2022-02-25	15	100	131.69	31.69	127.739	27.7393
2022-02-25	16	100.01	210.79	110.78	204.466	104.456
2022-02-25	17	100	201.3	101.3	195.261	95.261
2022-02-25	18	169.5	224	54.5	217.28	47.78
2022-02-25	19	200	288.99	88.99	280.32	80.3203
2022-02-25	20	194.5	269.69	75.19	261.599	67.0993
2022-02-25	21	172	237.04	65.04	229.929	57.9288
2022-02-25	22	145	236.99	91.99	229.88	84.8803
2022-02-25	23	148.22	249	100.78	241.53	93.31
2022-02-25	24	150.09	235	84.91	227.95	77.86
2022-02-26	1	155.2	228.63	73.43	221.771	66.5711
2022-02-26	2	142.72	204	61.28	197.88	55.16
2022-02-26	3	60	219.88	159.88	213.284	153.284
2022-02-26	4	40.02	222	181.98	215.34	175.32
2022-02-26	5	50	210.49	160.49	204.175	154.175
2022-02-26	6	139.02	231	91.98	224.07	85.05
2022-02-26	7	142.09	239.98	97.89	232.781	90.6906
2022-02-26	8	135.1	253.46	118.36	245.856	110.756
2022-02-26	9	124.33	264.99	140.66	257.04	132.71
2022-02-26	10	136.47	260.2	123.73	252.394	115.924
2022-02-26	11	150.31	350	199.69	339.5	189.19
2022-02-26	12	203.02	249.99	46.97	242.49	39.4703
2022-02-26	13	39.99	230	190.01	223.1	183.11
2022-02-26	14	168.29	225	56.71	218.25	49.96
2022-02-26	15	166.5	250	83.5	242.5	76
2022-02-26	16	164	205.31	41.31	199.151	35.1507
2022-02-26	17	173	226	53	219.22	46.22
2022-02-26	18	224.2	256.7	32.5	248.999	24.799
2022-02-26	19	247.13	289	41.87	280.33	33.2
2022-02-26	20	100.01	290.35	190.34	281.639	181.63
2022-02-26	21	130	269.67	139.67	261.58	131.58
2022-02-26	22	90	250	160	242.5	152.5
2022-02-26	23	140	234.78	94.78	227.737	87.7366
2022-02-26	24	110.01	208.51	98.5	202.255	92.2447
2022-02-27	1	140.26	185.65	45.39	180.081	39.8205
2022-02-27	2	10.03	177.9	167.87	172.563	162.533
2022-02-27	3	100.05	177	76.95	171.69	71.64
2022-02-27	4	100.06	170.3	70.24	165.191	65.131
2022-02-27	5	127.02	172	44.98	166.84	39.82
2022-02-27	6	100.04	171.89	71.85	166.733	66.6933
2022-02-27	7	100.03	177.78	77.75	172.447	72.4166
2022-02-27	8	100	186.78	86.78	181.177	81.1766
2022-02-27	9	100.03	184.41	84.38	178.878	78.8477
2022-02-27	10	80	171.88	91.88	166.724	86.7236
2022-02-27	11	100	193.69	93.69	187.879	87.8793
2022-02-27	12	95	181.99	86.99	176.53	81.5303
2022-02-27	13	86	134.98	48.98	130.931	44.9306
2022-02-27	14	89.7	135	45.3	130.95	41.25
2022-02-27	15	84.76	130	45.24	126.1	41.34
2022-02-27	16	100.1	198.99	98.89	193.02	92.9203
2022-02-27	17	129	177	48	171.69	42.69
2022-02-27	18	115	218	103	211.46	96.46
2022-02-27	19	90.01	266	175.99	258.02	168.01
2022-02-27	20	91	275	184	266.75	175.75
2022-02-27	21	101	225	124	218.25	117.25
2022-02-27	22	100	205	105	198.85	98.85
2022-02-27	23	120	222	102	215.34	95.34
2022-02-27	24	100	203	103	196.91	96.91
2022-02-28	1	110.04	210	99.96	203.7	93.66
2022-02-28	2	100	185	85	179.45	79.45
2022-02-28	3	120	195	75	189.15	69.15
2022-02-28	4	120	188	68	182.36	62.36
2022-02-28	5	120	194	74	188.18	68.18
2022-02-28	6	130.97	207.01	76.04	200.8	69.8297
2022-02-28	7	220	286.44	66.44	277.847	57.8468
2022-02-28	8	267.45	315.01	47.56	305.56	38.1097
2022-02-28	9	210	308.46	98.46	299.206	89.2062
2022-02-28	10	90	272.3	182.3	264.131	174.131
2022-02-28	11	115.26	190	74.74	184.3	69.04
2022-02-28	12	146	250	104	242.5	96.5
2022-02-28	13	140	249.94	109.94	242.442	102.442
2022-02-28	14	41	235	194	227.95	186.95
2022-02-28	15	115	229.99	114.99	223.09	108.09
2022-02-28	16	144.85	255	110.15	247.35	102.5
2022-02-28	17	161.01	258.2	97.19	250.454	89.444
2022-02-28	18	220	319.98	99.98	310.381	90.3806
2022-02-28	19	266	340.01	74.01	329.81	63.8097
2022-02-28	20	260	300	40	291	31
2022-02-28	21	112.01	270	157.99	261.9	149.89
2022-02-28	22	150.03	288.05	138.02	279.409	129.379
2022-02-28	23	185.66	260.5	74.84	252.685	67.025
2022-02-28	24	134.3	209.9	75.6	203.603	69.303
2022-03-01	1	110	205.54	95.54	199.374	89.3738
2022-03-01	2	110	197.18	87.18	191.265	81.2646
2022-03-01	3	149	223	74	216.31	67.31
2022-03-01	4	149	219.99	70.99	213.39	64.3903
2022-03-01	5	149	215	66	208.55	59.55
2022-03-01	6	110	243.86	133.86	236.544	126.544
2022-03-01	7	268.04	319.5	51.46	309.915	41.875
2022-03-01	8	291	449.99	158.99	436.49	145.49
2022-03-01	9	284.9	350	65.1	339.5	54.6
2022-03-01	10	119	286	167	277.42	158.42
2022-03-01	11	119.01	380	260.99	368.6	249.59
2022-03-01	12	200.01	248.2	48.19	240.754	40.744
2022-03-01	13	215.4	399.99	184.59	387.99	172.59
2022-03-01	14	211.6	249	37.4	241.53	29.93
2022-03-01	15	140	254.71	114.71	247.069	107.069
2022-03-01	16	130.03	274	143.97	265.78	135.75
2022-03-01	17	200.71	304.89	104.18	295.743	95.0333
2022-03-01	18	119	324.22	205.22	314.493	195.493
2022-03-01	19	255.02	374.44	119.42	363.207	108.187
2022-03-01	20	300.05	367.2	67.15	356.184	56.134
2022-03-01	21	224.88	319.99	95.11	310.39	85.5103
2022-03-01	22	211.99	358	146.01	347.26	135.27
2022-03-01	23	229.99	270	40.01	261.9	31.91
2022-03-01	24	167.43	256.84	89.41	249.135	81.7048
2022-03-02	1	225.67	258.79	33.12	251.026	25.3563
2022-03-02	2	223.06	235	11.94	227.95	4.89
2022-03-02	3	179.3	230.39	51.09	223.478	44.1783
2022-03-02	4	207.77	232.95	25.18	225.961	18.1915
2022-03-02	5	208.25	233.5	25.25	226.495	18.245
2022-03-02	6	215.12	249.95	34.83	242.451	27.3315
2022-03-02	7	247.3	299	51.7	290.03	42.73
2022-03-02	8	280.6	329.79	49.19	319.896	39.2963
2022-03-02	9	200.11	337	136.89	326.89	126.78
2022-03-02	10	100.01	300	199.99	291	190.99
2022-03-02	11	186.17	271.95	85.78	263.791	77.6215
2022-03-02	12	184.74	266.66	81.92	258.66	73.9202
2022-03-02	13	145	300	155	291	146
2022-03-02	14	40.03	258.03	218	250.289	210.259
2022-03-02	15	163.01	272	108.99	263.84	100.83
2022-03-02	16	224.28	287.98	63.7	279.341	55.0606
2022-03-02	17	235.11	339.03	103.92	328.859	93.7491
2022-03-02	18	281.09	353.38	72.29	342.779	61.6886
2022-03-02	19	352.71	650	297.29	630.5	277.79
2022-03-02	20	352.91	422.5	69.59	409.825	56.915
2022-03-02	21	150.01	358.79	208.78	348.026	198.016
2022-03-02	22	273.94	345.1	71.16	334.747	60.807
2022-03-02	23	170.02	346.6	176.58	336.202	166.182
2022-03-02	24	246.5	340	93.5	329.8	83.3
2022-03-03	1	280	333.13	53.13	323.136	43.1361
2022-03-03	2	222.01	318.7	96.69	309.139	87.129
2022-03-03	3	303.18	318.2	15.02	308.654	5.474
2022-03-03	4	298.66	322.8	24.14	313.116	14.456
2022-03-03	5	304.45	323.1	18.65	313.407	8.957
2022-03-03	6	329	350.44	21.44	339.927	10.9268
2022-03-03	7	359.95	391.28	31.33	379.542	19.5916
2022-03-03	8	290.32	408.39	118.07	396.138	105.818
2022-03-03	9	397.01	439.99	42.98	426.79	29.7803
2022-03-03	10	345	479.97	134.97	465.571	120.571
2022-03-03	11	261.54	477.9	216.36	463.563	202.023
2022-03-03	12	274.6	649.98	375.38	630.481	355.881
2022-03-03	13	274.32	599.99	325.67	581.99	307.67
2022-03-03	14	269.01	450	180.99	436.5	167.49
2022-03-03	15	281	360.09	79.09	349.287	68.2873
2022-03-03	16	312.02	400	87.98	388	75.98
2022-03-03	17	336.74	430	93.26	417.1	80.36
2022-03-03	18	150.01	424.5	274.49	411.765	261.755
2022-03-03	19	300.01	435	134.99	421.95	121.94
2022-03-03	20	155.01	435	279.99	421.95	266.94
2022-03-03	21	380	500	120	485	105
2022-03-03	22	342	375	33	363.75	21.75
2022-03-03	23	323.66	479.99	156.33	465.59	141.93
2022-03-03	24	289.28	425	135.72	412.25	122.97
2022-03-04	1	163.17	353.53	190.36	342.924	179.754
2022-03-04	2	130.06	345.19	215.13	334.834	204.774
2022-03-04	3	300	400	100	388	88
2022-03-04	4	273.03	320.01	46.98	310.41	37.3797
2022-03-04	5	224.67	320.89	96.22	311.263	86.5933
2022-03-04	6	263.3	352.44	89.14	341.867	78.5668
2022-03-04	7	310	397.85	87.85	385.915	75.9145
2022-03-04	8	341.03	425	83.97	412.25	71.22
2022-03-04	9	395	450	55	436.5	41.5
2022-03-04	10	333	390	57	378.3	45.3
2022-03-04	11	275.01	400	124.99	388	112.99
2022-03-04	12	315	359.01	44.01	348.24	33.2397
2022-03-04	13	299.5	356.96	57.46	346.251	46.7512
2022-03-04	14	299.5	350.93	51.43	340.402	40.9021
2022-03-04	15	290	366	76	355.02	65.02
2022-03-04	16	300.01	475	174.99	460.75	160.74
2022-03-04	17	353.31	450	96.69	436.5	83.19
2022-03-04	18	382.24	400	17.76	388	5.76
2022-03-04	19	406	441.4	35.4	428.158	22.158
2022-03-04	20	150.01	426.99	276.98	414.18	264.17
2022-03-04	21	70.17	405	334.83	392.85	322.68
2022-03-04	22	347.85	379.99	32.14	368.59	20.7403
2022-03-04	23	337.49	378.56	41.07	367.203	29.7132
2022-03-04	24	150.02	368.08	218.06	357.038	207.018
2022-03-05	1	218.95	380	161.05	368.6	149.65
2022-03-05	2	130	380	250	368.6	238.6
2022-03-05	3	285.73	351.5	65.77	340.955	55.225
2022-03-05	4	281.05	340	58.95	329.8	48.75
2022-03-05	5	270	350	80	339.5	69.5
2022-03-05	6	290	346.8	56.8	336.396	46.396
2022-03-05	7	328.5	359.11	30.61	348.337	19.8367
2022-03-05	8	345	376.8	31.8	365.496	20.496
2022-03-05	9	349.72	399	49.28	387.03	37.31
2022-03-05	10	322	424.99	102.99	412.24	90.2403
2022-03-05	11	121.01	344.67	223.66	334.33	213.32
2022-03-05	12	266.4	330	63.6	320.1	53.7
2022-03-05	13	92	307.89	215.89	298.653	206.653
2022-03-05	14	242.1	402	159.9	389.94	147.84
2022-03-05	15	248.52	359.99	111.47	349.19	100.67
2022-03-05	16	300	384.99	84.99	373.44	73.4403
2022-03-05	17	92.02	377.94	285.92	366.602	274.582
2022-03-05	18	92.03	402	309.97	389.94	297.91
2022-03-05	19	382.34	432	49.66	419.04	36.7
2022-03-05	20	100.02	428	327.98	415.16	315.14
2022-03-05	21	365.95	415	49.05	402.55	36.6
2022-03-05	22	320	400	80	388	68
2022-03-05	23	121.01	390	268.99	378.3	257.29
2022-03-05	24	95.01	381.49	286.48	370.045	275.035
2022-03-06	1	108	380.01	272.01	368.61	260.61
2022-03-06	2	96	340	244	329.8	233.8
2022-03-06	3	109.98	336.55	226.57	326.454	216.474
2022-03-06	4	109.99	325	215.01	315.25	205.26
2022-03-06	5	109.99	325	215.01	315.25	205.26
2022-03-06	6	104.76	335	230.24	324.95	220.19
2022-03-06	7	76.09	347.15	271.06	336.735	260.645
2022-03-06	8	210.52	343.42	132.9	333.117	122.597
2022-03-06	9	267.7	336.69	68.99	326.589	58.8893
2022-03-06	10	177.59	329.96	152.37	320.061	142.471
2022-03-06	11	248.98	399.97	150.99	387.971	138.991
2022-03-06	12	299.99	450	150.01	436.5	136.51
2022-03-06	13	308	600	292	582	274
2022-03-06	14	294.7	417.3	122.6	404.781	110.081
2022-03-06	15	277.9	442	164.1	428.74	150.84
2022-03-06	16	288.08	430.2	142.12	417.294	129.214
2022-03-06	17	270	359.98	89.98	349.181	79.1806
2022-03-06	18	339	383.89	44.89	372.373	33.3733
2022-03-06	19	386.63	435	48.37	421.95	35.32
2022-03-06	20	402.35	469.99	67.64	455.89	53.5403
2022-03-06	21	349.99	500	150.01	485	135.01
2022-03-06	22	246.64	420	173.36	407.4	160.76
2022-03-06	23	362.75	432	69.25	419.04	56.29
2022-03-06	24	293.82	435.8	141.98	422.726	128.906
2022-03-07	1	124	422.88	298.88	410.194	286.194
2022-03-07	2	125	405.76	280.76	393.587	268.587
2022-03-07	3	125	384.42	259.42	372.887	247.887
2022-03-07	4	125	379.99	254.99	368.59	243.59
2022-03-07	5	129	394.4	265.4	382.568	253.568
2022-03-07	6	158.8	417.99	259.19	405.45	246.65
2022-03-07	7	90.01	470.99	380.98	456.86	366.85
2022-03-07	8	311	520	209	504.4	193.4
2022-03-07	9	490	570.63	80.63	553.511	63.5111
2022-03-07	10	464.79	588	123.21	570.36	105.57
2022-03-07	11	165.09	505.96	340.87	490.781	325.691
2022-03-07	12	100	465.2	365.2	451.244	351.244
2022-03-07	13	250	460.76	210.76	446.937	196.937
2022-03-07	14	75.02	412.06	337.04	399.698	324.678
2022-03-07	15	250.07	389.9	139.83	378.203	128.133
2022-03-07	16	310.51	418.9	108.39	406.333	95.823
2022-03-07	17	383	460.9	77.9	447.073	64.073
2022-03-07	18	381	529.7	148.7	513.809	132.809
2022-03-07	19	507.03	650	142.97	630.5	123.47
2022-03-07	20	520.41	660.9	140.49	641.073	120.663
2022-03-07	21	470	600	130	582	112
2022-03-07	22	327.78	520.1	192.32	504.497	176.717
2022-03-07	23	91.01	549	457.99	532.53	441.52
2022-03-07	24	90.03	489	398.97	474.33	384.3
2022-03-08	1	150.26	455.1	304.84	441.447	291.187
2022-03-08	2	350	449.5	99.5	436.015	86.015
2022-03-08	3	320	449.5	129.5	436.015	116.015
2022-03-08	4	200	424.88	224.88	412.134	212.134
2022-03-08	5	241.2	436.06	194.86	422.978	181.778
2022-03-08	6	251	456.05	205.05	442.368	191.368
2022-03-08	7	506.63	633	126.37	614.01	107.38
2022-03-08	8	515.92	720	204.08	698.4	182.48
2022-03-08	9	370	679.8	309.8	659.406	289.406
2022-03-08	10	95	648.27	553.27	628.822	533.822
2022-03-08	11	195	367	172	355.99	160.99
2022-03-08	12	195	333.83	138.83	323.815	128.815
2022-03-08	13	190	316.52	126.52	307.024	117.024
2022-03-08	14	95	299	204	290.03	195.03
2022-03-08	15	65	310.6	245.6	301.282	236.282
2022-03-08	16	95	367	272	355.99	260.99
2022-03-08	17	100	500	400	485	385
2022-03-08	18	105.03	662.8	557.77	642.916	537.886
2022-03-08	19	300.02	698.99	398.97	678.02	378
2022-03-08	20	520.1	706.03	185.93	684.849	164.749
2022-03-08	21	200.01	649.9	449.89	630.403	430.393
2022-03-08	22	388	548.4	160.4	531.948	143.948
2022-03-08	23	414.6	540	125.4	523.8	109.2
2022-03-08	24	301.87	430	128.13	417.1	115.23
2022-03-09	1	338.46	445	106.54	431.65	93.19
2022-03-09	2	180.07	420	239.93	407.4	227.33
2022-03-09	3	330	459.99	129.99	446.19	116.19
2022-03-09	4	250	439.98	189.98	426.781	176.781
2022-03-09	5	200	420	220	407.4	207.4
2022-03-09	6	315.09	430.01	114.92	417.11	102.02
2022-03-09	7	200.01	599.96	399.95	581.961	381.951
2022-03-09	8	473.5	590	116.5	572.3	98.8
2022-03-09	9	388	560	172	543.2	155.2
2022-03-09	10	388	448.61	60.61	435.152	47.1517
2022-03-09	11	331.02	408.17	77.15	395.925	64.9049
2022-03-09	12	290.01	389.18	99.17	377.505	87.4946
2022-03-09	13	257.8	343.6	85.8	333.292	75.492
2022-03-09	14	247.15	340	92.85	329.8	82.65
2022-03-09	15	145.04	340.99	195.95	330.76	185.72
2022-03-09	16	75	381.99	306.99	370.53	295.53
2022-03-09	17	323.31	404.98	81.67	392.831	69.5206
2022-03-09	18	255.01	515.71	260.7	500.239	245.229
2022-03-09	19	150.01	562	411.99	545.14	395.13
2022-03-09	20	250.01	594.89	344.88	577.043	327.033
2022-03-09	21	361.5	519.9	158.4	504.303	142.803
2022-03-09	22	350	450	100	436.5	86.5
2022-03-09	23	85.01	440.35	355.34	427.139	342.13
2022-03-09	24	171.97	417.99	246.02	405.45	233.48
2022-03-10	1	150.54	308	157.46	298.76	148.22
2022-03-10	2	171.01	302.1	131.09	293.037	122.027
2022-03-10	3	91.1	317.35	226.25	307.829	216.73
2022-03-10	4	120.05	300	179.95	291	170.95
2022-03-10	5	120.7	300	179.3	291	170.3
2022-03-10	6	195.05	350	154.95	339.5	144.45
2022-03-10	7	205	413.99	208.99	401.57	196.57
2022-03-10	8	385.01	450.79	65.78	437.266	52.2563
2022-03-10	9	130.01	443.9	313.89	430.583	300.573
2022-03-10	10	250	383.83	133.83	372.315	122.315
2022-03-10	11	125.01	273.7	148.69	265.489	140.479
2022-03-10	12	140	250	110	242.5	102.5
2022-03-10	13	96	199.98	103.98	193.981	97.9806
2022-03-10	14	60.01	167.73	107.72	162.698	102.688
2022-03-10	15	55	174.51	119.51	169.275	114.275
2022-03-10	16	90.01	219.36	129.35	212.779	122.769
2022-03-10	17	208.03	365	156.97	354.05	146.02
2022-03-10	18	140.01	379.79	239.78	368.396	228.386
2022-03-10	19	321	413	92	400.61	79.61
2022-03-10	20	285	393.68	108.68	381.87	96.8696
2022-03-10	21	198	357.98	159.98	347.241	149.241
2022-03-10	22	55.01	328.4	273.39	318.548	263.538
2022-03-10	23	174.11	230.39	56.28	223.478	49.3683
2022-03-10	24	124	239.99	115.99	232.79	108.79
2022-03-11	1	99	139.9	40.9	135.703	36.703
2022-03-11	2	99	140.29	41.29	136.081	37.0813
2022-03-11	3	98.1	130	31.9	126.1	28
2022-03-11	4	91	125	34	121.25	30.25
2022-03-11	5	88.06	129.38	41.32	125.499	37.4386
2022-03-11	6	99	178.3	79.3	172.951	73.951
2022-03-11	7	102.01	360	257.99	349.2	247.19
2022-03-11	8	200.04	370.11	170.07	359.007	158.967
2022-03-11	9	51	250	199	242.5	191.5
2022-03-11	10	60.03	137.7	77.67	133.569	73.539
2022-03-11	11	75	147.7	72.7	143.269	68.269
2022-03-11	12	28.12	164.69	136.57	159.749	131.629
2022-03-11	13	22.78	90.5	67.72	87.785	65.005
2022-03-11	14	60.09	89.15	29.06	86.4755	26.3855
2022-03-11	15	91.02	129.72	38.7	125.828	34.8084
2022-03-11	16	85.01	148.09	63.08	143.647	58.6373
2022-03-11	17	56.9	229.7	172.8	222.809	165.909
2022-03-11	18	167.9	389.98	222.08	378.281	210.381
2022-03-11	19	169	355.1	186.1	344.447	175.447
2022-03-11	20	153	253.33	100.33	245.73	92.7301
2022-03-11	21	139	335	196	324.95	185.95
2022-03-11	22	109.83	235	125.17	227.95	118.12
2022-03-11	23	112	168.77	56.77	163.707	51.7069
2022-03-11	24	90.1	137.89	47.79	133.753	43.6533
2022-03-12	1	30	165.99	135.99	161.01	131.01
2022-03-12	2	84.41	139.97	55.56	135.771	51.3609
2022-03-12	3	85.01	129.47	44.46	125.586	40.5759
2022-03-12	4	84	126.7	42.7	122.899	38.899
2022-03-12	5	83.73	140	56.27	135.8	52.07
2022-03-12	6	85	150	65	145.5	60.5
2022-03-12	7	96	133.64	37.64	129.631	33.6308
2022-03-12	8	97.38	176.08	78.7	170.798	73.4176
2022-03-12	9	46.01	150	103.99	145.5	99.49
2022-03-12	10	70.01	176.99	106.98	171.68	101.67
2022-03-12	11	85	142.29	57.29	138.021	53.0213
2022-03-12	12	65.09	134.5	69.41	130.465	65.375
2022-03-12	13	62.62	120	57.38	116.4	53.78
2022-03-12	14	60.19	138.94	78.75	134.772	74.5818
2022-03-12	15	25.04	160	134.96	155.2	130.16
2022-03-12	16	95	190.1	95.1	184.397	89.397
2022-03-12	17	185.5	239.85	54.35	232.654	47.1545
2022-03-12	18	150.01	344.99	194.98	334.64	184.63
2022-03-12	19	185	374.15	189.15	362.925	177.925
2022-03-12	20	236	313.52	77.52	304.114	68.1144
2022-03-12	21	176.48	296.4	119.92	287.508	111.028
2022-03-12	22	177.7	225	47.3	218.25	40.55
2022-03-12	23	85.01	220	134.99	213.4	128.39
2022-03-12	24	120	205	85	198.85	78.85
2022-03-13	1	70.81	140.2	69.39	135.994	65.184
2022-03-13	2	31.94	178.7	146.76	173.339	141.399
2022-03-13	3	100.01	174.99	74.98	169.74	69.7303
2022-03-13	4	102.21	188.99	86.78	183.32	81.1103
2022-03-13	5	113.21	213.65	100.44	207.24	94.0305
2022-03-13	6	100	221.7	121.7	215.049	115.049
2022-03-13	7	91.44	210	118.56	203.7	112.26
2022-03-13	8	85.12	198.99	113.87	193.02	107.9
2022-03-13	9	79.39	159.98	80.59	155.181	75.7906
2022-03-13	10	40.41	130	89.59	126.1	85.69
2022-03-13	11	20.07	101.7	81.63	98.649	78.579
2022-03-13	12	40.04	98.17	58.13	95.2249	55.1849
2022-03-13	13	25.01	70.01	45	67.9097	42.8997
2022-03-13	14	31.24	82.9	51.66	80.413	49.173
2022-03-13	15	25.09	83.5	58.41	80.995	55.905
2022-03-13	16	67.99	98.27	30.28	95.3219	27.3319
2022-03-13	17	45.03	155	109.97	150.35	105.32
2022-03-13	18	105.05	237.6	132.55	230.472	125.422
2022-03-13	19	120.5	277.99	157.49	269.65	149.15
2022-03-13	20	180	270	90	261.9	81.9
2022-03-13	21	130.5	366.7	236.2	355.699	225.199
2022-03-13	22	100	336.44	236.44	326.347	226.347
2022-03-13	23	139.72	304	164.28	294.88	155.16
2022-03-13	24	155.9	235	79.1	227.95	72.05
2022-03-14	1	81	199.99	118.99	193.99	112.99
2022-03-14	2	81.01	200	118.99	194	112.99
2022-03-14	3	83.5	185.62	102.12	180.051	96.5514
2022-03-14	4	120.13	180.83	60.7	175.405	55.2751
2022-03-14	5	130.8	193.12	62.32	187.326	56.5264
2022-03-14	6	164.81	220	55.19	213.4	48.59
2022-03-14	7	200	291.34	91.34	282.6	82.5998
2022-03-14	8	170.03	330.7	160.67	320.779	150.749
2022-03-14	9	101.4	330.01	228.61	320.11	218.71
2022-03-14	10	85	290	205	281.3	196.3
2022-03-14	11	165	228.8	63.8	221.936	56.936
2022-03-14	12	160.04	219.49	59.45	212.905	52.8653
2022-03-14	13	101.02	215.01	113.99	208.56	107.54
2022-03-14	14	172	217.98	45.98	211.441	39.4406
2022-03-14	15	175	250	75	242.5	67.5
2022-03-14	16	101	258	157	250.26	149.26
2022-03-14	17	105.11	270	164.89	261.9	156.79
2022-03-14	18	291.82	330	38.18	320.1	28.28
2022-03-14	19	101.29	375	273.71	363.75	262.46
2022-03-14	20	296	426.69	130.69	413.889	117.889
2022-03-14	21	250	355	105	344.35	94.35
2022-03-14	22	102.03	308.5	206.47	299.245	197.215
2022-03-14	23	230.01	284.28	54.27	275.752	45.7416
2022-03-14	24	217.47	258.8	41.33	251.036	33.566
2022-03-15	1	138.13	399.99	261.86	387.99	249.86
2022-03-15	2	247	276.51	29.51	268.215	21.2147
2022-03-15	3	241.8	270.91	29.11	262.783	20.9827
2022-03-15	4	239.9	263.5	23.6	255.595	15.695
2022-03-15	5	239.93	262.8	22.87	254.916	14.986
2022-03-15	6	150	283.68	133.68	275.17	125.17
2022-03-15	7	300	332.26	32.26	322.292	22.2922
2022-03-15	8	270	356.16	86.16	345.475	75.4752
2022-03-15	9	136	368.8	232.8	357.736	221.736
2022-03-15	10	211	353.35	142.35	342.75	131.75
2022-03-15	11	268.01	335.1	67.09	325.047	57.037
2022-03-15	12	289.41	325	35.59	315.25	25.84
2022-03-15	13	288	340	52	329.8	41.8
2022-03-15	14	280.07	499.93	219.86	484.932	204.862
2022-03-15	15	280.03	340	59.97	329.8	49.77
2022-03-15	16	304	549.93	245.93	533.432	229.432
2022-03-15	17	273.62	353.57	79.95	342.963	69.3429
2022-03-15	18	180	384.9	204.9	373.353	193.353
2022-03-15	19	325	444.7	119.7	431.359	106.359
2022-03-15	20	405	479.5	74.5	465.115	60.115
2022-03-15	21	298.99	375	76.01	363.75	64.76
2022-03-15	22	295.1	370	74.9	358.9	63.8
2022-03-15	23	104.03	334.59	230.56	324.552	220.522
2022-03-15	24	105.01	299.89	194.88	290.893	185.883
2022-03-16	1	105.01	250.69	145.68	243.169	138.159
2022-03-16	2	101.01	254	152.99	246.38	145.37
2022-03-16	3	85	253.65	168.65	246.041	161.041
2022-03-16	4	222.68	249	26.32	241.53	18.85
2022-03-16	5	228.53	246.48	17.95	239.086	10.5556
2022-03-16	6	220	256.66	36.66	248.96	28.9602
2022-03-16	7	100.01	309.8	209.79	300.506	200.496
2022-03-16	8	230	330	100	320.1	90.1
2022-03-16	9	250.05	330	79.95	320.1	70.05
2022-03-16	10	200.21	330	129.79	320.1	119.89
2022-03-16	11	241.81	400	158.19	388	146.19
2022-03-16	12	250	399.98	149.98	387.981	137.981
2022-03-16	13	90	399.9	309.9	387.903	297.903
2022-03-16	14	71.01	280	208.99	271.6	200.59
2022-03-16	15	216.51	350	133.49	339.5	122.99
2022-03-16	16	209.21	281	71.79	272.57	63.36
2022-03-16	17	111.04	307.9	196.86	298.663	187.623
2022-03-16	18	295.1	328.8	33.7	318.936	23.836
2022-03-16	19	317.26	334.01	16.75	323.99	6.7297
2022-03-16	20	200	449.9	249.9	436.403	236.403
2022-03-16	21	110.12	350.53	240.41	340.014	229.894
2022-03-16	22	120.01	287.47	167.46	278.846	158.836
2022-03-16	23	100.03	224.99	124.96	218.24	118.21
2022-03-16	24	100.02	206.9	106.88	200.693	100.673
2022-03-17	1	145	201	56	194.97	49.97
2022-03-17	2	80.09	219.3	139.21	212.721	132.631
2022-03-17	3	125	210	85	203.7	78.7
2022-03-17	4	50.03	178.69	128.66	173.329	123.299
2022-03-17	5	50.11	180.01	129.9	174.61	124.5
2022-03-17	6	170	210.15	40.15	203.845	33.8455
2022-03-17	7	197.52	321.97	124.45	312.311	114.791
2022-03-17	8	100.01	295	194.99	286.15	186.14
2022-03-17	9	197.9	300.03	102.13	291.029	93.1291
2022-03-17	10	227	830	603	805.1	578.1
2022-03-17	11	200	500	300	485	285
2022-03-17	12	150.43	550	399.57	533.5	383.07
2022-03-17	13	108.5	369	260.5	357.93	249.43
2022-03-17	14	217.01	400	182.99	388	170.99
2022-03-17	15	240	589.09	349.09	571.417	331.417
2022-03-17	16	246	299.57	53.57	290.583	44.5829
2022-03-17	17	210	300.33	90.33	291.32	81.3201
2022-03-17	18	273	332.54	59.54	322.564	49.5638
2022-03-17	19	301	450	149	436.5	135.5
2022-03-17	20	111.11	444	332.89	430.68	319.57
2022-03-17	21	100.09	308	207.91	298.76	198.67
2022-03-17	22	85	290	205	281.3	196.3
2022-03-17	23	162	245.85	83.85	238.474	76.4745
2022-03-17	24	180	281.7	101.7	273.249	93.249
2022-03-18	1	101.01	218	116.99	211.46	110.45
2022-03-18	2	106	210.47	104.47	204.156	98.1559
2022-03-18	3	125.03	212	86.97	205.64	80.61
2022-03-18	4	125	223	98	216.31	91.31
2022-03-18	5	140.01	226.51	86.5	219.715	79.7047
2022-03-18	6	179	299.98	120.98	290.981	111.981
2022-03-18	7	230.01	283	52.99	274.51	44.5
2022-03-18	8	210	325	115	315.25	105.25
2022-03-18	9	103	348	245	337.56	234.56
2022-03-18	10	51	348.99	297.99	338.52	287.52
2022-03-18	11	100.01	251	150.99	243.47	143.46
2022-03-18	12	80.02	235	154.98	227.95	147.93
2022-03-18	13	105.01	244	138.99	236.68	131.67
2022-03-18	14	105	235	130	227.95	122.95
2022-03-18	15	91.01	220	128.99	213.4	122.39
2022-03-18	16	70.01	219.9	149.89	213.303	143.293
2022-03-18	17	171.02	220	48.98	213.4	42.38
2022-03-18	18	232.9	267.9	35	259.863	26.963
2022-03-18	19	110.01	289	178.99	280.33	170.32
2022-03-18	20	200	289.47	89.47	280.786	80.7859
2022-03-18	21	106.01	241.21	135.2	233.974	127.964
2022-03-18	22	106.01	211.9	105.89	205.543	99.533
2022-03-18	23	192.5	225.89	33.39	219.113	26.6133
2022-03-18	24	172.18	227	54.82	220.19	48.01
2022-03-19	1	156.06	195.01	38.95	189.16	33.0997
2022-03-19	2	106.01	195	88.99	189.15	83.14
2022-03-19	3	71.1	185	113.9	179.45	108.35
2022-03-19	4	99.63	185	85.37	179.45	79.82
2022-03-19	5	89.59	182.35	92.76	176.879	87.2895
2022-03-19	6	89.62	187.4	97.78	181.778	92.158
2022-03-19	7	72.19	185	112.81	179.45	107.26
2022-03-19	8	101	185	84	179.45	78.45
2022-03-19	9	45.22	190	144.78	184.3	139.08
2022-03-19	10	25.05	142.67	117.62	138.39	113.34
2022-03-19	11	53.08	114.9	61.82	111.453	58.373
2022-03-19	12	65.3	114.77	49.47	111.327	46.0269
2022-03-19	13	50	88.95	38.95	86.2815	36.2815
2022-03-19	14	50	82.97	32.97	80.4809	30.4809
2022-03-19	15	24.05	83.99	59.94	81.4703	57.4203
2022-03-19	16	20.05	94.71	74.66	91.8687	71.8187
2022-03-19	17	52	99.95	47.95	96.9515	44.9515
2022-03-19	18	65	122	57	118.34	53.34
2022-03-19	19	121.9	185.75	63.85	180.178	58.2775
2022-03-19	20	111	175	64	169.75	58.75
2022-03-19	21	79.21	139.99	60.78	135.79	56.5803
2022-03-19	22	70	121.41	51.41	117.768	47.7677
2022-03-19	23	45.01	116.5	71.49	113.005	67.995
2022-03-19	24	68.93	92	23.07	89.24	20.31
2022-03-20	1	53.15	75.8	22.65	73.526	20.376
2022-03-20	2	32.12	69.98	37.86	67.8806	35.7606
2022-03-20	3	31.08	65.1	34.02	63.147	32.067
2022-03-20	4	9.99	65	55.01	63.05	53.06
2022-03-20	5	30	60	30	58.2	28.2
2022-03-20	6	30	74.96	44.96	72.7112	42.7112
2022-03-20	7	6.01	60	53.99	58.2	52.19
2022-03-20	8	10	43.18	33.18	41.8846	31.8846
2022-03-20	9	15.16	59.99	44.83	58.1903	43.0303
2022-03-20	10	-4.29	25.5	29.79	24.735	29.025
2022-03-20	11	-2	15	17	14.55	16.55
2022-03-20	12	0	40.5	40.5	39.285	39.285
2022-03-20	13	0	35	35	33.95	33.95
2022-03-20	14	-29.82	43.3	73.12	42.001	71.821
2022-03-20	15	-14.49	29.99	44.48	29.0903	43.5803
2022-03-20	16	2.2	75.62	73.42	73.3514	71.1514
2022-03-20	17	12.4	84.99	72.59	82.4403	70.0403
2022-03-20	18	81.54	139.97	58.43	135.771	54.2309
2022-03-20	19	140.5	185	44.5	179.45	38.95
2022-03-20	20	144.9	249.95	105.05	242.451	97.5515
2022-03-20	21	126	171	45	165.87	39.87
2022-03-20	22	87.95	169.88	81.93	164.784	76.8336
2022-03-20	23	111.95	170	58.05	164.9	52.95
2022-03-20	24	99.98	160.05	60.07	155.249	55.2685
2022-03-21	1	115.01	179.91	64.9	174.513	59.5027
2022-03-21	2	139.99	182.7	42.71	177.219	37.229
2022-03-21	3	164.14	250	85.86	242.5	78.36
2022-03-21	4	111.01	181.3	70.29	175.861	64.851
2022-03-21	5	110	163.7	53.7	158.789	48.789
2022-03-21	6	184.8	217.83	33.03	211.295	26.4951
2022-03-21	7	209.92	272.23	62.31	264.063	54.1431
2022-03-21	8	234.16	350	115.84	339.5	105.34
2022-03-21	9	180	340.99	160.99	330.76	150.76
2022-03-21	10	85	208.7	123.7	202.439	117.439
2022-03-21	11	145.01	196.84	51.83	190.935	45.9248
2022-03-21	12	150	400	250	388	238
2022-03-21	13	116	261	145	253.17	137.17
2022-03-21	14	162.11	230.62	68.51	223.701	61.5914
2022-03-21	15	164.21	430	265.79	417.1	252.89
2022-03-21	16	182.82	236.99	54.17	229.88	47.0603
2022-03-21	17	116.01	235.59	119.58	228.522	112.512
2022-03-21	18	260	305.4	45.4	296.238	36.238
2022-03-21	19	301.6	336.21	34.61	326.124	24.5237
2022-03-21	20	330	375	45	363.75	33.75
2022-03-21	21	240	296.93	56.93	288.022	48.0221
2022-03-21	22	187.1	260.93	73.83	253.102	66.0021
2022-03-21	23	138	260	122	252.2	114.2
2022-03-21	24	150	227.94	77.94	221.102	71.1018
2022-03-22	1	133.04	220	86.96	213.4	80.36
2022-03-22	2	128.48	250	121.52	242.5	114.02
2022-03-22	3	144.26	210	65.74	203.7	59.44
2022-03-22	4	175.74	299.95	124.21	290.951	115.211
2022-03-22	5	193.01	321.9	128.89	312.243	119.233
2022-03-22	6	100.03	228.82	128.79	221.955	121.925
2022-03-22	7	150.2	280	129.8	271.6	121.4
2022-03-22	8	260.01	299.99	39.98	290.99	30.9803
2022-03-22	9	90.01	290	199.99	281.3	191.29
2022-03-22	10	101.94	245.5	143.56	238.135	136.195
2022-03-22	11	142	240	98	232.8	90.8
2022-03-22	12	151.01	201	49.99	194.97	43.96
2022-03-22	13	166.01	200	33.99	194	27.99
2022-03-22	14	168.81	259.89	91.08	252.093	83.2833
2022-03-22	15	140	220	80	213.4	73.4
2022-03-22	16	20	250	230	242.5	222.5
2022-03-22	17	120.01	238	117.99	230.86	110.85
2022-03-22	18	100	280.39	180.39	271.978	171.978
2022-03-22	19	274	308.05	34.05	298.808	24.8085
2022-03-22	20	202.01	368.09	166.08	357.047	155.037
2022-03-22	21	220.03	296.33	76.3	287.44	67.4101
2022-03-22	22	175.01	349.97	174.96	339.471	164.461
2022-03-22	23	195.15	321.52	126.37	311.874	116.724
2022-03-22	24	213	345.7	132.7	335.329	122.329
2022-03-23	1	178.2	250	71.8	242.5	64.3
2022-03-23	2	150	219.29	69.29	212.711	62.7113
2022-03-23	3	150.86	212	61.14	205.64	54.78
2022-03-23	4	151.55	227.08	75.53	220.268	68.7176
2022-03-23	5	158.21	224.08	65.87	217.358	59.1476
2022-03-23	6	169.76	278.08	108.32	269.738	99.9776
2022-03-23	7	237	276.18	39.18	267.895	30.8946
2022-03-23	8	230	301	71	291.97	61.97
2022-03-23	9	75	274	199	265.78	190.78
2022-03-23	10	100.09	212	111.91	205.64	105.55
2022-03-23	11	130.03	258	127.97	250.26	120.23
2022-03-23	12	169.23	250	80.77	242.5	73.27
2022-03-23	13	165.02	250	84.98	242.5	77.48
2022-03-23	14	110.01	192.25	82.24	186.482	76.4725
2022-03-23	15	172.68	205	32.32	198.85	26.17
2022-03-23	16	180	213	33	206.61	26.61
2022-03-23	17	205.24	280.84	75.6	272.415	67.1748
2022-03-23	18	250	270	20	261.9	11.9
2022-03-23	19	50.05	312.5	262.45	303.125	253.075
2022-03-23	20	300	388.1	88.1	376.457	76.457
2022-03-23	21	292	313	21	303.61	11.61
2022-03-23	22	250.18	266	15.82	258.02	7.84
2022-03-23	23	226.6	240.7	14.1	233.479	6.879
2022-03-23	24	200	216.8	16.8	210.296	10.296
2022-03-24	1	155.01	205	49.99	198.85	43.84
2022-03-24	2	100	205.1	105.1	198.947	98.947
2022-03-24	3	150.17	205.1	54.93	198.947	48.777
2022-03-24	4	190.3	228.27	37.97	221.422	31.1219
2022-03-24	5	200	241.35	41.35	234.109	34.1095
2022-03-24	6	221.91	246.33	24.42	238.94	17.0301
2022-03-24	7	270	293.55	23.55	284.743	14.7435
2022-03-24	8	200	320	120	310.4	110.4
2022-03-24	9	200.06	350	149.94	339.5	139.44
2022-03-24	10	155.01	360	204.99	349.2	194.19
2022-03-24	11	188	410.99	222.99	398.66	210.66
2022-03-24	12	187.64	220.01	32.37	213.41	25.7697
2022-03-24	13	182.71	350	167.29	339.5	156.79
2022-03-24	14	153.71	219.95	66.24	213.351	59.6415
2022-03-24	15	193.02	214.38	21.36	207.949	14.9286
2022-03-24	16	200	255.7	55.7	248.029	48.029
2022-03-24	17	220.01	267.95	47.94	259.911	39.9015
2022-03-24	18	204.99	285	80.01	276.45	71.46
2022-03-24	19	167.25	340.34	173.09	330.13	162.88
2022-03-24	20	350	389.05	39.05	377.378	27.3785
2022-03-24	21	220.03	315	94.97	305.55	85.52
2022-03-24	22	250	280.43	30.43	272.017	22.0171
2022-03-24	23	150.03	254.8	104.77	247.156	97.126
2022-03-24	24	109	225.7	116.7	218.929	109.929
2022-03-25	1	162.09	242.2	80.11	234.934	72.844
2022-03-25	2	100.09	232.88	132.79	225.894	125.804
2022-03-25	3	109	228.15	119.15	221.305	112.305
2022-03-25	4	147.68	229.9	82.22	223.003	75.323
2022-03-25	5	153.09	250	96.91	242.5	89.41
[truncated: 11,106 more rows]
